# Supplementary material for: Structure of the complex of C1q-like 3 protein with adhesion-GPCR BAI3
Source: Commun Biol. 2025 May 3;8:693. doi: 10.1038/s42003-025-08112-w (PMC12048575; doi:10.1038/s42003-025-08112-w)
Supplement: Supplementary file 2 — Supplementary Data 1 [file 42003_2025_8112_MOESM2_ESM.xlsx]

## Sheet: SEC raw data
BAI3NTD			C1ql3			C1ql3+ BAI3 NTD			WT-C1ql3 for staining				C1ql3-D190A				C1ql3-Y244A				C1ql3-triple mutant
UV			Chrom.1			Chrom.1			UV(280 nm)_volume	UV(280 nm)_mAU			UV(280 nm)_volume	UV(280 nm)_mAU			UV(280 nm)_volume	UV(280 nm)_mAU			UV(280 nm)_volume	UV(280 nm)_mAU
ml	mAU		UV			UV			0.000470026	1.73286			0.000380022	5.11853			0.000140008	3.12981			0.000390023	2.62429
-0.033107	0		ml	mAU		ml	mAU		0.00253014	1.12495			0.00338019	3.93017			0.00250014	2.71441			0.00339019	1.99611
-0.031943	-2.85786		-0.033079	-0.175695		-0.033164	0		0.00447026	0.922293			0.00538031	3.13662			0.00414024	2.29862			0.00539031	1.36789
-0.030778	-2.85859		-0.031914	-0.147518		-0.031999	-0.748842		0.00647037	0.516928			0.00638037	2.73847			0.00614035	1.88243			0.00639037	0.739741
-0.029613	-2.85882		-0.030749	-0.147626		-0.030834	-0.749055		0.00847048	0.111626			0.00838048	1.94248			0.00814047	1.46619			0.00839048	0.425773
-0.028448	-2.85829		-0.029584	-0.147512		-0.02967	-0.749009		0.0104706	-0.292872			0.0103806	1.14491			0.0101406	1.0504			0.0103906	-0.200577
-0.027284	-2.85816		-0.02842	-0.147513		-0.028505	-0.748578		0.0124707	-0.696752			0.0123807	0.345497			0.0121407	0.635796			0.0123907	-0.827101
-0.026119	-2.85858		-0.027255	-0.147602		-0.02734	-0.748217		0.0144708	-1.0091			0.0143808	-0.402185			0.0141408	0.22135			0.0143908	-1.42481
-0.024954	-2.85913		-0.02609	-0.148011		-0.026176	-0.748288		0.0164709	-1.00701			0.0163809	-0.415305			0.0161409	0.0134152			0.0163909	-1.43008
-0.023789	-2.85931		-0.024925	-0.148445		-0.025011	-0.748088		0.0184611	-1.00365			0.0183811	-0.425608			0.018141	0.0135931			0.0183911	-1.42938
-0.022625	-2.85917		-0.023761	-0.148277		-0.023846	-0.747546		0.0204612	-0.9986			0.0203812	-0.435061			0.0201412	0.014195			0.0203912	-1.4283
-0.02146	-2.85915		-0.022596	-0.147968		-0.022681	-0.747167		0.0224613	-0.991984			0.0223813	-0.439291			0.0221413	0.0162269			0.0223913	-1.42763
-0.020295	-2.85933		-0.021431	-0.148332		-0.021517	-0.746704		0.0244614	-0.984407			0.0243814	-0.44681			0.0241414	0.0184854			0.0243914	-1.42695
-0.019131	-2.85931		-0.020267	-0.149026		-0.020352	-0.746318		0.0264615	-0.975959			0.0263815	-0.449679			0.0261415	0.0209218			0.0263915	-1.42801
-0.017966	-2.85974		-0.019102	-0.149283		-0.019187	-0.745644		0.0284616	-0.967232			0.0283816	-0.450635			0.0281416	0.0239729			0.0283916	-1.42853
-0.016801	-2.86012		-0.017937	-0.149456		-0.018022	-0.745221		0.0304617	-0.958599			0.0303817	-0.449312			0.0301417	0.0274932			0.0303917	-1.42853
-0.015636	-1.21246		-0.016772	-0.149923		-0.016858	-0.744861		0.0324619	-0.951024			0.0323819	-0.448492			0.0321418	0.0308419			0.0323919	-1.42916
-0.014472	-0.000431		-0.015608	-0.059916		-0.015693	-0.335802		0.034462	-0.944317			0.034382	-0.446857			0.034142	0.034016			0.034392	-1.43037
-0.013307	-0.001042		-0.014443	-0.0005		-0.014528	0.00033		0.0364621	-0.939203			0.0363821	-0.444439			0.0361421	0.0380215			0.0363921	-1.43126
-0.012142	-0.001374		-0.013278	-0.001525		-0.013364	0.000553		0.0384622	-0.936711			0.0383822	-0.443013			0.0381422	0.0421823			0.0383922	-1.43182
-0.010977	-0.001394		-0.012113	-0.002053		-0.012199	0.000683		0.0404623	-0.937674			0.0403823	-0.442803			0.0401423	0.0472812			0.0403923	-1.43257
-0.009813	-0.001565		-0.010949	-0.002362		-0.011034	0.00093		0.0424624	-0.942604			0.0423824	-0.444596			0.0421424	0.0548259			0.0423924	-1.43294
-0.008648	-0.001771		-0.009784	-0.003086		-0.009869	0.000586		0.0444626	-0.950931			0.0443826	-0.446126			0.0441425	0.0626778			0.0443925	-1.43379
-0.007483	-0.001632		-0.008619	-0.004045		-0.008705	0.000467		0.0464627	-0.960284			0.0463827	-0.448368			0.0461426	0.0701899			0.0463927	-1.43586
-0.006318	-0.001876		-0.007454	-0.004775		-0.00754	0.000934		0.0484628	-0.971503			0.0483828	-0.451918			0.0481428	0.0795007			0.0483928	-1.43919
-0.005154	-0.002492		-0.00629	-0.005414		-0.006375	0.001204		0.0504629	-0.986149			0.0503829	-0.456598			0.0501429	0.0888891			0.0503929	-1.44282
-0.003989	-0.003235		-0.005125	-0.006133		-0.00521	0.001249		0.052463	-1.00152			0.052383	-0.459085			0.052143	0.097391			0.052393	-1.44758
-0.002824	-0.003645		-0.00396	-0.006997		-0.004046	0.001279		0.0544631	-1.01832			0.0543831	-0.465294			0.0541431	0.104751			0.0543931	-1.45329
-0.001659	-0.003736		-0.002796	-0.007906		-0.002881	0.001588		0.0564632	-1.03549			0.0563832	-0.474977			0.0561432	0.110551			0.0563932	-1.45993
-0.000495	-0.00359		-0.001631	-0.008943		-0.001716	0.001835		0.0584634	-1.04928			0.0583834	-0.488538			0.0581433	0.112266			0.0583933	-1.46574
0.00067	-0.003865		-0.000466	-0.00998		-0.000552	0.002208		0.0604635	-1.06055			0.0603835	-0.49279			0.0601435	0.112169			0.0603935	-1.471
0.001835	-0.004184		0.000699	-0.011036		0.000613	0.003164		0.0624636	-1.07186			0.0623836	-0.501682			0.0621436	0.111942			0.0623936	-1.47586
0.003	-0.00446		0.001863	-0.012079		0.001778	0.00405		0.0644637	-1.083			0.0643837	-0.50992			0.0641437	0.109445			0.0643937	-1.4797
0.004164	-0.00478		0.003028	-0.013022		0.002943	0.004865		0.0664638	-1.09094			0.0663838	-0.522921			0.0661438	0.106301			0.0663938	-1.48398
0.005329	-0.005253		0.004193	-0.013848		0.004107	0.005326		0.0684639	-1.09935			0.0683839	-0.527942			0.0681439	0.102635			0.0683939	-1.48875
0.006494	-0.005487		0.005358	-0.014862		0.005272	0.005902		0.0705241	-1.10643			0.070384	-0.538706			0.070144	0.100555			0.070394	-1.49287
0.007659	-0.005422		0.006522	-0.016382		0.006437	0.005932		0.0724642	-1.11164			0.0723842	-0.546451			0.0721441	0.0958224			0.0723942	-1.49664
0.008823	-0.006255		0.007687	-0.017501		0.007602	0.005119		0.0744643	-1.11881			0.0743843	-0.553486			0.0741443	0.0898958			0.0743943	-1.5014
0.009988	-0.007357		0.008852	-0.018288		0.008766	0.00517		0.0764644	-1.12763			0.0763844	-0.562688			0.0761444	0.0878415			0.0763944	-1.50769
0.011153	-0.007629		0.010017	-0.018866		0.009931	0.005078		0.0784645	-1.13657			0.0783845	-0.57231			0.0781445	0.0816204			0.0783945	-1.51383
0.012317	-0.007473		0.011181	-0.019314		0.011096	0.005165		0.0804646	-1.14451			0.0803846	-0.581562			0.0801446	0.0778741			0.0803946	-1.51988
0.013482	-0.007885		0.012346	-0.019581		0.01226	0.005721		0.0824647	-1.15222			0.0823847	-0.59106			0.0821447	0.0757906			0.0823947	-1.52511
0.014647	-0.008705		0.013511	-0.020286		0.013425	0.005723		0.0844648	-1.15859			0.0843848	-0.598809			0.0841448	0.0716237			0.0843948	-1.52893
0.015812	-0.008996		0.014676	-0.021366		0.01459	0.005802		0.086465	-1.16384			0.086385	-0.607065			0.086145	0.0679517			0.086395	-1.5323
0.016976	-0.008965		0.01584	-0.021545		0.015755	0.006056		0.0884651	-1.16829			0.0883851	-0.612386			0.0881451	0.0622318			0.0883951	-1.53482
0.018141	-0.00885		0.017005	-0.02202		0.016919	0.006062		0.0904652	-1.17156			0.0903852	-0.614798			0.0901452	0.0576279			0.0903952	-1.53758
0.019306	-0.009002		0.01817	-0.023158		0.018084	0.006228		0.0924653	-1.17319			0.0923853	-0.618059			0.0921453	0.0555444			0.0923953	-1.53898
0.020471	-0.009433		0.019334	-0.024192		0.019249	0.006485		0.0944654	-1.17393			0.0943854	-0.620443			0.0941454	0.0503418			0.0943954	-1.5398
0.021635	-0.009925		0.020499	-0.025237		0.020414	0.006748		0.0964656	-1.17394			0.0963856	-0.622798			0.0961455	0.0451717			0.0963956	-1.54078
0.0228	-0.010273		0.021664	-0.025654		0.021578	0.007228		0.0984657	-1.17396			0.0983857	-0.62449			0.0981457	0.0353455			0.0983957	-1.54194
0.023965	-0.01029		0.022829	-0.026351		0.022743	0.007405		0.100466	-1.17425			0.100386	-0.62598			0.100146	0.0280947			0.100396	-1.54313
0.02513	-0.010001		0.023993	-0.027673		0.023908	0.007885		0.102466	-1.17483			0.102386	-0.627351			0.102146	0.0249239			0.102396	-1.54453
0.026294	-0.009717		0.025158	-0.028877		0.025072	0.008429		0.104466	-1.17564			0.104386	-0.628659			0.104146	0.0180823			0.104396	-1.54619
0.027459	-0.009533		0.026323	-0.029922		0.026237	0.008679		0.106466	-1.17689			0.106386	-0.629807			0.106136	0.009244			0.106396	-1.54712
0.028624	-0.009668		0.027488	-0.030748		0.027402	0.009511		0.108466	-1.17822			0.108386	-0.631214			0.108136	0.00032789			0.108396	-1.54712
0.029789	-0.010394		0.028652	-0.031483		0.028567	0.009985		0.110466	-1.17924			0.110386	-0.632602			0.110136	-0.0163903			0.110396	-1.54651
0.030953	-0.010613		0.029817	-0.031765		0.029731	0.010214		0.112466	-1.18026			0.112376	-0.633615			0.112136	-0.0226308			0.112396	-1.54089
0.032118	-0.010419		0.030982	-0.032092		0.030896	0.01055		0.114467	-1.18122			0.114377	-0.634573			0.114137	-0.0340457			0.114397	-1.52847
0.033283	-0.010083		0.032147	-0.03237		0.032061	0.010896		0.116467	-1.18185			0.116377	-0.635597			0.116137	-0.0444949			0.116397	-1.50837
0.034448	-0.010184		0.033311	-0.033177		0.033226	0.011353		0.118467	-1.18213			0.118377	-0.636633			0.118137	-0.0614746			0.118397	-1.48762
0.035612	-0.011284		0.034476	-0.034622		0.03439	0.0109		0.120467	-1.18206			0.120377	-0.637764			0.120137	-0.0719015			0.120397	-1.46632
0.036777	-0.011751		0.035641	-0.035795		0.035555	0.010585		0.122467	-1.18203			0.122377	-0.638925			0.122137	-0.0760892			0.122397	-1.44385
0.037942	-0.011855		0.036806	-0.036471		0.03672	0.010605		0.124467	-1.18262			0.124377	-0.640926			0.124137	-0.0840196			0.124397	-1.42051
0.039106	-0.012417		0.03797	-0.036801		0.037884	0.010503		0.126467	-1.18321			0.126377	-0.646056			0.126137	-0.0893758			0.126397	-1.39408
0.040271	-0.012679		0.039135	-0.037741		0.039049	0.010397		0.128467	-1.18399			0.128377	-0.706371			0.128137	-0.0926785			0.128397	-1.36916
0.041436	-0.013015		0.0403	-0.03906		0.040214	0.010027		0.130468	-1.18484			0.130378	-0.773992			0.130138	-0.0953809			0.130398	-1.34835
0.042601	-0.012848		0.041464	-0.039755		0.041379	0.009532		0.132468	-1.18587			0.132378	-0.84205			0.132138	-0.0974134			0.132398	-1.33158
0.043765	-0.012268		0.042629	-0.040202		0.042543	0.009729		0.134468	-1.18678			0.134378	-0.910046			0.134138	-0.0974911			0.134388	-1.30867
0.04493	-0.012019		0.043794	-0.040981		0.043708	0.010657		0.136468	-1.18768			0.136378	-0.977089			0.136138	-0.0957515			0.136388	-1.27972
0.046095	-0.011888		0.044959	-0.041059		0.044873	0.010911		0.138468	-1.18837			0.138378	-1.04496			0.138138	-0.0925296			0.138388	-1.24746
0.04726	-0.012389		0.046123	-0.041025		0.046038	0.011161		0.140468	-1.18833			0.140378	-1.1119			0.140138	-0.0839243			0.140388	-1.2168
0.048424	-0.013183		0.047288	-0.041527		0.047202	0.010977		0.142468	-1.18791			0.142378	-1.17575			0.142138	-0.0801541			0.142388	-1.18975
0.049589	-0.013615		0.048453	-0.041688		0.048367	0.011583		0.144468	-1.18765			0.144378	-1.18441			0.144138	-0.0720974			0.144388	-1.16586
0.050754	-0.013926		0.049618	-0.041268		0.049532	0.012505		0.146468	-1.18744			0.146378	-1.18539			0.146138	-0.0621655			0.146388	-1.14547
0.051919	-0.013878		0.050782	-0.041131		0.050696	0.012857		0.148469	-1.18761			0.148379	-1.18565			0.148139	-0.0508261			0.148389	-1.12846
0.053083	-0.013358		0.051947	-0.041727		0.051861	0.013292		0.150469	-1.18864			0.150379	-1.18604			0.150139	-0.0393316			0.150389	-1.11913
0.054248	-0.013307		0.053112	-0.042239		0.053026	0.013842		0.152469	-1.18967			0.152379	-1.1872			0.152139	-0.0280719			0.152389	-1.11747
0.055413	-0.013668		0.054277	-0.042407		0.054191	0.014465		0.154469	-1.19075			0.154379	-1.18811			0.154139	-0.0167606			0.154389	-1.1232
0.056578	-0.013906		0.055441	-0.042376		0.055355	0.014448		0.156469	-1.19191			0.156379	-1.189			0.156139	-0.00636048			0.156389	-1.13263
0.057742	-0.014279		0.056606	-0.04204		0.05652	0.014306		0.158469	-1.19334			0.158379	-1.18906			0.158139	0.00208818			0.158389	-1.14404
0.058907	-0.014231		0.057771	-0.041955		0.057685	0.01462		0.160469	-1.19444			0.160379	-1.18909			0.160139	0.0146186			0.160389	-1.15596
0.060072	-0.013765		0.058936	-0.042511		0.05885	0.014531		0.162469	-1.19497			0.162379	-1.18904			0.162139	0.0183104			0.162389	-1.16907
0.061237	-0.013672		0.0601	-0.043072		0.060014	0.014129		0.164469	-1.19564			0.164379	-1.18882			0.164139	0.0255387			0.164389	-1.18344
0.062401	-0.013656		0.061265	-0.043479		0.061179	0.013508		0.16647	-1.19561			0.16638	-1.18946			0.16614	0.032893			0.16639	-1.19796
0.063566	-0.013413		0.06243	-0.043816		0.062344	0.013133		0.16847	-1.19557			0.16838	-1.19028			0.16814	0.0397328			0.16839	-1.21252
0.064731	-0.013733		0.063594	-0.043868		0.063508	0.013504		0.17047	-1.19454			0.17038	-1.19044			0.17014	0.0470416			0.17039	-1.22546
0.065895	-0.014439		0.064759	-0.043586		0.064673	0.013737		0.17247	-1.19348			0.17238	-1.19057			0.17214	0.0545347			0.17239	-1.23529
0.06706	-0.014044		0.065924	-0.043295		0.065838	0.014147		0.17447	-1.193			0.17438	-1.19105			0.17414	0.0626747			0.17439	-1.24462
0.068225	-0.012918		0.067089	-0.04277		0.067003	0.014309		0.17647	-1.19157			0.17638	-1.19099			0.17614	0.0706075			0.17639	-1.25552
0.06939	-0.012515		0.068253	-0.042354		0.068167	0.014631		0.17847	-1.19168			0.17838	-1.19095			0.17814	0.0793975			0.17839	-1.26537
0.070554	-0.012819		0.069418	-0.042349		0.069332	0.01494		0.18047	-1.19175			0.18038	-1.19095			0.18014	0.0883199			0.18039	-1.27009
0.071719	-0.012926		0.070583	-0.042562		0.070497	0.014195		0.18247	-1.19183			0.18238	-1.18996			0.18214	0.0969801			0.182391	-1.28411
0.072884	-0.012542		0.071748	-0.04326		0.071662	0.013951		0.184471	-1.19179			0.184381	-1.18893			0.184141	0.105721			0.184391	-1.29243
0.074049	-0.012184		0.072912	-0.043718		0.072826	0.014454		0.186471	-1.1927			0.186381	-1.1879			0.186141	0.113598			0.186391	-1.29615
0.075213	-0.012422		0.074077	-0.043991		0.073991	0.014634		0.188471	-1.19362			0.188381	-1.18384			0.188141	0.12176			0.188391	-1.30773
0.076378	-0.013234		0.075242	-0.044305		0.075156	0.014159		0.190471	-1.19453			0.190381	-1.18026			0.190141	0.130161			0.190391	-1.31444
0.077543	-0.013628		0.076407	-0.044425		0.07632	0.013943		0.192461	-1.19548			0.192381	-1.17725			0.192141	0.138927			0.192391	-1.32007
0.078708	-0.013405		0.077571	-0.044483		0.077485	0.01448		0.194461	-1.1959			0.194381	-1.1768			0.194141	0.146732			0.194391	-1.32363
0.079872	-0.012443		0.078736	-0.043915		0.07865	0.014528		0.196461	-1.19535			0.196381	-1.17777			0.196141	0.154039			0.196391	-1.33034
0.081037	-0.012376		0.079901	-0.043148		0.079815	0.013903		0.198461	-1.19478			0.198381	-1.1788			0.198141	0.160887			0.198391	-1.34061
0.082202	-0.012806		0.081065	-0.042756		0.080979	0.013803		0.200462	-1.19476			0.200382	-1.17983			0.200142	0.16874			0.200392	-1.34772
0.083367	-0.013173		0.08223	-0.042504		0.082144	0.013448		0.202462	-1.19388			0.202382	-1.18082			0.202142	0.177509			0.202392	-1.35227
0.084531	-0.013121		0.083395	-0.042101		0.083309	0.0131		0.204462	-1.19295			0.204382	-1.18486			0.204142	0.185469			0.204392	-1.36131
0.085696	-0.012756		0.08456	-0.042086		0.084474	0.013194		0.206462	-1.19199			0.206382	-1.18799			0.206142	0.193664			0.206392	-1.37129
0.086861	-0.012398		0.085724	-0.042659		0.085638	0.012745		0.208462	-1.18997			0.208382	-1.19101			0.208142	0.201879			0.208392	-1.3863
0.088026	-0.012337		0.086889	-0.043017		0.086803	0.012337		0.210522	-1.1894			0.210382	-1.19101			0.210142	0.209651			0.210392	-1.3936
0.08919	-0.013095		0.088054	-0.043728		0.087968	0.012352		0.212462	-1.18777			0.212382	-1.18908			0.212142	0.216336			0.212392	-1.39723
0.090355	-0.013252		0.089219	-0.04412		0.089133	0.012598		0.214462	-1.18578			0.214382	-1.18709			0.214142	0.222497			0.214392	-1.40453
0.09152	-0.013104		0.090383	-0.044077		0.090297	0.012875		0.216462	-1.18424			0.216382	-1.18505			0.216142	0.227129			0.216393	-1.41136
0.092685	-0.012957		0.091548	-0.043823		0.091462	0.012276		0.218463	-1.18254			0.218383	-1.18304			0.218143	0.230253			0.218393	-1.42028
0.093849	-0.012343		0.092713	-0.043904		0.092627	0.011862		0.220463	-1.18201			0.220383	-1.18102			0.220143	0.233112			0.220393	-1.42495
0.095014	-0.01188		0.093878	-0.044444		0.093791	0.012459		0.222463	-1.18048			0.222383	-1.17991			0.222143	0.234282			0.222393	-1.42683
0.096179	-0.011662		0.095042	-0.044704		0.094956	0.012505		0.224463	-1.17793			0.224383	-1.17884			0.224143	0.234341			0.224393	-1.43107
0.097343	-0.011124		0.096207	-0.04459		0.096121	0.01293		0.226463	-1.17553			0.226383	-1.17736			0.226143	0.234916			0.226393	-1.43524
0.098508	-0.010598		0.097372	-0.044213		0.097286	0.012588		0.228463	-1.17255			0.228383	-1.17528			0.228143	0.236064			0.228393	-1.43985
0.099673	-0.010368		0.098537	-0.043191		0.09845	0.012325		0.230523	-1.16936			0.230383	-1.17158			0.230143	0.237264			0.230393	-1.44597
0.100838	-0.010234		0.099701	-0.042681		0.099615	0.012763		0.232463	-1.16529			0.232383	-1.16641			0.232143	0.239395			0.232393	-1.44751
0.102002	-0.009601		0.100866	-0.042557		0.10078	0.01222		0.234464	-1.16123			0.234384	-1.16126			0.234144	0.242076			0.234394	-1.45057
0.103167	-0.009117		0.102031	-0.041688		0.101945	0.011159		0.236464	-1.15714			0.236384	-1.15558			0.236144	0.244269			0.236394	-1.45373
0.104332	-0.009947		0.103195	-0.041414		0.103109	0.011395		0.238464	-1.15144			0.238384	-1.14945			0.238144	0.246403			0.238394	-1.45596
0.105497	-0.01039		0.10436	-0.041724		0.104274	0.01206		0.240464	-1.14823			0.240384	-1.14231			0.240144	0.24856			0.240394	-1.45804
0.106661	-0.01029		0.105525	-0.041658		0.105439	0.012225		0.242464	-1.14665			0.242384	-1.13503			0.242144	0.250223			0.242394	-1.46018
0.107826	-0.010346		0.10669	-0.041559		0.106603	0.01197		0.244464	-1.14442			0.244384	-1.12879			0.244144	0.251335			0.244394	-1.46272
0.108991	-0.010896		0.107854	-0.042096		0.107768	0.011576		0.246464	-1.1415			0.246384	-1.12416			0.246144	0.252344			0.246394	-1.46481
0.110156	-0.011386		0.109019	-0.042578		0.108933	0.011577		0.248464	-1.13855			0.248384	-1.12107			0.248144	0.252496			0.248394	-1.46799
0.11132	-0.011557		0.110184	-0.042099		0.110098	0.011377		0.250524	-1.13758			0.250384	-1.11799			0.250144	0.252046			0.250394	-1.47009
0.112485	-0.011736		0.111349	-0.041625		0.111262	0.01112		0.252465	-1.13609			0.252385	-1.11546			0.252145	0.251943			0.252395	-1.47113
0.11365	-0.011228		0.112513	-0.041433		0.112427	0.010647		0.254465	-1.13426			0.254385	-1.11336			0.254145	0.251655			0.254395	-1.47483
0.114815	-0.010725		0.113678	-0.041912		0.113592	0.010766		0.256465	-1.13413			0.256385	-1.11233			0.256145	0.250488			0.256395	-1.47633
0.115979	-0.010679		0.114843	-0.042424		0.114757	0.011134		0.258465	-1.13323			0.258385	-1.11183			0.258145	0.248855			0.258395	-1.47935
0.117144	-0.011211		0.116008	-0.042058		0.115921	0.011265		0.260465	-1.13275			0.260385	-1.11087			0.260145	0.246727			0.260395	-1.48149
0.118309	-0.011623		0.117172	-0.041135		0.117086	0.010583		0.262465	-1.13271			0.262385	-1.09971			0.262145	0.244599			0.262395	-1.48369
0.119474	-0.011467		0.118337	-0.040546		0.118251	0.010485		0.264465	-1.13258			0.264385	-1.08852			0.264145	0.24239			0.264395	-1.48588
0.120638	-0.011679		0.119502	-0.04067		0.119415	0.010523		0.266465	-1.13196			0.266385	-1.07732			0.266145	0.239272			0.266395	-1.48798
0.121803	-0.012717		0.120667	-0.040632		0.12058	0.010252		0.268465	-1.13043			0.268385	-1.07544			0.268145	0.235599			0.268395	-1.49003
0.122968	-0.012858		0.121831	-0.040553		0.121745	0.009674		0.270465	-1.12828			0.270386	-1.07548			0.270146	0.231514			0.270396	-1.49269
0.124133	-0.012025		0.122996	-0.040457		0.12291	0.008466		0.272466	-1.12729			0.272386	-1.07552			0.272146	0.2274			0.272396	-1.49481
0.125297	-0.012245		0.124161	-0.040515		0.124074	0.008084		0.274466	-1.12565			0.274386	-1.07605			0.274146	0.22373			0.274396	-1.49783
0.126462	-0.0128		0.125325	-0.040805		0.125239	0.007827		0.276466	-1.12459			0.276386	-1.07613			0.276146	0.220502			0.276396	-1.50099
0.127627	-0.012552		0.12649	-0.041281		0.126404	0.007694		0.278466	-1.12361			0.278386	-1.08643			0.278146	0.217226			0.278396	-1.5041
0.128791	-0.012005		0.127655	-0.04163		0.127569	0.007566		0.280466	-1.12354			0.280386	-1.09672			0.280146	0.21393			0.280396	-1.50954
0.129956	-0.011851		0.12882	-0.041079		0.128733	0.007989		0.282466	-1.1239			0.282386	-1.10752			0.282136	0.210835			0.282396	-1.51152
0.131121	-0.012292		0.129984	-0.040795		0.129898	0.008687		0.284466	-1.12474			0.284386	-1.11039			0.284136	0.20829			0.284396	-1.51465
0.132286	-0.012849		0.131149	-0.040749		0.131063	0.0086		0.286466	-1.12569			0.286386	-1.11146			0.286136	0.205502			0.286396	-1.51667
0.13345	-0.013384		0.132314	-0.041028		0.132227	0.008396		0.288466	-1.12676			0.288376	-1.11255			0.288136	0.203426			0.288397	-1.5182
0.134615	-0.012387		0.133479	-0.041295		0.133392	0.008864		0.290526	-1.1279			0.290377	-1.1145			0.290137	0.201349			0.290397	-1.51841
0.13578	-0.012018		0.134643	-0.04186		0.134557	0.008848		0.292467	-1.129			0.292377	-1.11748			0.292137	0.199241			0.292397	-1.51893
0.136945	-0.011889		0.135808	-0.042357		0.135722	0.008269		0.294467	-1.13009			0.294377	-1.12052			0.294137	0.196766			0.294397	-1.51992
0.138109	-0.012796		0.136973	-0.043275		0.136886	0.008327		0.296467	-1.1307			0.296377	-1.1236			0.296137	0.193898			0.296397	-1.52053
0.139274	-0.013515		0.138138	-0.043894		0.138051	0.00872		0.298467	-1.13091			0.298377	-1.1271			0.298137	0.191268			0.298397	-1.52172
0.140439	-0.013059		0.139302	-0.044313		0.139216	0.008653		0.300467	-1.13114			0.300377	-1.12922			0.300137	0.188166			0.300397	-1.52377
0.141604	-0.01272		0.140467	-0.044727		0.140381	0.00851		0.302467	-1.13132			0.302377	-1.13023			0.302137	0.185902			0.302397	-1.52601
0.142768	-0.013063		0.141632	-0.045216		0.141545	0.00824		0.304467	-1.13186			0.304377	-1.13322			0.304137	0.183768			0.304397	-1.52902
0.143933	-0.013246		0.142797	-0.046035		0.14271	0.008067		0.306467	-1.13277			0.306377	-1.1334			0.306137	0.181187			0.306397	-1.53211
0.145098	-0.013453		0.143961	-0.046337		0.143875	0.008134		0.308467	-1.13369			0.308378	-1.13339			0.308138	0.178198			0.308388	-1.53522
0.146263	-0.01428		0.145126	-0.046584		0.145039	0.007584		0.310528	-1.13468			0.310378	-1.13331			0.310138	0.175229			0.310388	-1.53783
0.147427	-0.014571		0.146291	-0.046556		0.146204	0.007273		0.312468	-1.13529			0.312378	-1.13325			0.312138	0.172237			0.312388	-1.53995
0.148592	-0.015558		0.147455	-0.046862		0.147369	0.006968		0.314468	-1.13685			0.314378	-1.13224			0.314138	0.169038			0.314388	-1.542
0.149757	-0.016265		0.14862	-0.046737		0.148534	0.006978		0.316468	-1.13894			0.316378	-1.13175			0.316138	0.165897			0.316388	-1.54407
0.150922	-0.016388		0.149785	-0.047118		0.149698	0.007674		0.318468	-1.14098			0.318378	-1.13171			0.318138	0.162734			0.318388	-1.54598
0.152086	-0.015446		0.15095	-0.046814		0.150863	0.008221		0.320468	-1.14255			0.320378	-1.13223			0.320138	0.159587			0.320388	-1.54809
0.153251	-0.012464		0.152114	-0.046599		0.152028	0.007806		0.322468	-1.14369			0.322378	-1.13321			0.322138	0.156048			0.322388	-1.55014
0.154416	-0.008274		0.153279	-0.046719		0.153193	0.007489		0.324468	-1.14483			0.324378	-1.13632			0.324138	0.152742			0.324388	-1.55169
0.15558	-0.002585		0.154444	-0.047335		0.154357	0.007429		0.326468	-1.14593			0.326378	-1.13786			0.326138	0.148997			0.326389	-1.5541
0.156745	0.004103		0.155609	-0.047958		0.155522	0.007286		0.328468	-1.14788			0.328379	-1.14199			0.328139	0.145076			0.328389	-1.55613
0.15791	0.012456		0.156773	-0.048185		0.156687	0.007163		0.330529	-1.14931			0.330379	-1.14504			0.330139	0.141457			0.330389	-1.55775
0.159075	0.022445		0.157938	-0.048354		0.157851	0.007186		0.332469	-1.15022			0.332379	-1.14656			0.332139	0.138283			0.332389	-1.56029
0.160239	0.032508		0.159103	-0.048683		0.159016	0.008086		0.334469	-1.1512			0.334379	-1.14866			0.334139	0.134531			0.334389	-1.56331
0.161404	0.042249		0.160268	-0.04923		0.160181	0.008598		0.336469	-1.15227			0.336379	-1.15067			0.336139	0.130248			0.336389	-1.56533
0.162569	0.052832		0.161432	-0.049525		0.161346	0.008039		0.338469	-1.15333			0.338379	-1.15226			0.338139	0.126726			0.338389	-1.56741
0.163734	0.063627		0.162597	-0.049798		0.16251	0.007166		0.340469	-1.15442			0.340379	-1.15277			0.340139	0.122721			0.340389	-1.56946
0.164898	0.075113		0.163762	-0.050416		0.163675	0.007236		0.342469	-1.15537			0.342379	-1.1524			0.342139	0.119473			0.342389	-1.57065
0.166063	0.086363		0.164926	-0.051186		0.16484	0.00738		0.344469	-1.15549			0.344379	-1.15204			0.344139	0.116866			0.344389	-1.57268
0.167228	0.097592		0.166091	-0.051265		0.166005	0.00734		0.346469	-1.15562			0.34638	-1.15072			0.346139	0.113592			0.34639	-1.57421
0.168393	0.108503		0.167256	-0.050819		0.167169	0.006498		0.34847	-1.15571			0.34838	-1.14981			0.34814	0.10951			0.34839	-1.57478
0.169557	0.119025		0.168421	-0.050854		0.168334	0.005978		0.35061	-1.15625			0.35038	-1.14981			0.35014	0.106003			0.35039	-1.57488
0.170722	0.129937		0.169585	-0.051129		0.169499	0.005966		0.35247	-1.15717			0.35238	-1.14895			0.35214	0.104466			0.35239	-1.57544
0.171887	0.14029		0.17075	-0.052142		0.170663	0.005841		0.35447	-1.15912			0.35438	-1.14804			0.35414	0.100597			0.35439	-1.57648
0.173052	0.15018		0.171915	-0.051996		0.171828	0.005491		0.35647	-1.1605			0.35638	-1.14759			0.35614	0.0954698			0.35639	-1.57754
0.174216	0.159742		0.17308	-0.051819		0.172993	0.004756		0.35847	-1.16245			0.35838	-1.14899			0.35814	0.0923254			0.35839	-1.57862
0.175381	0.169231		0.174244	-0.052795		0.174158	0.004349		0.36047	-1.16392			0.36038	-1.14944			0.36014	0.0877477			0.36039	-1.58041
0.176546	0.179294		0.175409	-0.053314		0.175322	0.004597		0.36247	-1.16486			0.36238	-1.15086			0.36214	0.0836909			0.36239	-1.58229
0.177711	0.188753		0.176574	-0.05338		0.176487	0.004631		0.36447	-1.16676			0.36438	-1.15283			0.36414	0.0821024			0.36439	-1.58429
0.178875	0.198222		0.177739	-0.053174		0.177652	0.004561		0.36647	-1.16737			0.366381	-1.15429			0.366141	0.0788738			0.366391	-1.58631
0.18004	0.208233		0.178903	-0.053493		0.178817	0.004573		0.368461	-1.1684			0.368381	-1.15717			0.368141	0.0737719			0.368391	-1.58786
0.181205	0.21755		0.180068	-0.053596		0.179981	0.004959		0.370521	-1.16842			0.370381	-1.15818			0.370141	0.0721834			0.370391	-1.58889
0.18237	0.22596		0.181233	-0.053788		0.181146	0.005738		0.372461	-1.16897			0.372381	-1.15973			0.372141	0.0681038			0.372391	-1.58998
0.183534	0.23536		0.182398	-0.053337		0.182311	0.005491		0.374461	-1.16903			0.374381	-1.16078			0.374141	0.0640241			0.374391	-1.59112
0.184699	0.245286		0.183562	-0.053271		0.183475	0.005103		0.376461	-1.16962			0.376381	-1.16181			0.376141	0.0604103			0.376391	-1.59155
0.185864	0.254871		0.184727	-0.053591		0.18464	0.004585		0.378461	-1.17069			0.378381	-1.16235			0.378141	0.0552112			0.378391	-1.59235
0.187028	0.264879		0.185892	-0.054093		0.185805	0.004355		0.380461	-1.1708			0.380381	-1.16241			0.380141	0.0506072			0.380391	-1.59305
0.188193	0.274533		0.187056	-0.05534		0.18697	0.004212		0.382461	-1.17217			0.382381	-1.16245			0.382141	0.0480577			0.382391	-1.59413
0.189358	0.284103		0.188221	-0.055458		0.188134	0.00374		0.384461	-1.17229			0.384382	-1.16249			0.384141	0.0428066			0.384392	-1.59522
0.190523	0.29354		0.189386	-0.055081		0.189299	0.002881		0.386462	-1.17286			0.386382	-1.1635			0.386142	0.0376105			0.386392	-1.59633
0.191687	0.303687		0.190551	-0.05453		0.190464	0.002437		0.388462	-1.17389			0.388382	-1.16455			0.388142	0.0302691			0.388392	-1.59741
0.192852	0.313575		0.191715	-0.054883		0.191629	0.002319		0.390522	-1.17486			0.390382	-1.1657			0.390142	0.0251182			0.390392	-1.59849
0.194017	0.324199		0.19288	-0.055434		0.192793	0.002846		0.392462	-1.17579			0.392382	-1.16736			0.392142	0.0225427			0.392392	-1.60041
0.195182	0.334745		0.194045	-0.056555		0.193958	0.003195		0.394462	-1.17587			0.394382	-1.16945			0.394142	0.0183818			0.394392	-1.60187
0.196346	0.34567		0.19521	-0.056455		0.195123	0.003142		0.396462	-1.17587			0.396382	-1.17155			0.396142	0.0141205			0.396392	-1.6033
0.197511	0.356373		0.196374	-0.056625		0.196287	0.003113		0.398462	-1.17545			0.398382	-1.17363			0.398142	0.00817172			0.398392	-1.60433
0.198676	0.366592		0.197539	-0.0571		0.197452	0.002864		0.400462	-1.17548			0.400382	-1.17622			0.400142	0.00390864			0.400392	-1.60598
0.199841	0.37685		0.198704	-0.056712		0.198617	0.003087		0.402462	-1.17552			0.402382	-1.17671			0.402142	0.0014349			0.402392	-1.60732
0.201005	0.388623		0.199869	-0.056433		0.199782	0.003156		0.404463	-1.17545			0.404383	-1.17764			0.404143	-0.00324403			0.404393	-1.60899
0.20217	0.401172		0.201033	-0.056059		0.200946	0.002934		0.406463	-1.17551			0.406383	-1.17801			0.406143	-0.00778386			0.406393	-1.6109
0.203335	0.413738		0.202198	-0.055285		0.202111	0.002126		0.408463	-1.1756			0.408383	-1.17742			0.408143	-0.0131133			0.408393	-1.61203
0.2045	0.426172		0.203363	-0.055253		0.203276	0.002984		0.410603	-1.17655			0.410383	-1.17639			0.410143	-0.0189362			0.410393	-1.61316
0.205664	0.437642		0.204528	-0.055037		0.204441	0.002531		0.412463	-1.17762			0.412383	-1.17627			0.412143	-0.0246815			0.412393	-1.61429
0.206829	0.449917		0.205692	-0.054987		0.205605	0.001881		0.414463	-1.17867			0.414383	-1.17623			0.414143	-0.0302474			0.414393	-1.61537
0.207994	0.462256		0.206857	-0.055682		0.20677	0.001713		0.416463	-1.17968			0.416383	-1.17625			0.416143	-0.0349282			0.416393	-1.61582
0.209159	0.474602		0.208022	-0.055868		0.207935	0.001005		0.418463	-1.18025			0.418383	-1.17637			0.418143	-0.0387693			0.418393	-1.61648
0.210323	0.485777		0.209186	-0.056171		0.209099	0.000376		0.420463	-1.18055			0.420383	-1.17656			0.420143	-0.0460472			0.420393	-1.61676
0.211488	0.493243		0.210351	-0.056701		0.210264	6.5e-05		0.422464	-1.18103			0.422383	-1.17763			0.422143	-0.0483675			0.422394	-1.61651
0.212653	0.49933		0.211516	-0.056643		0.211429	-0.000184		0.424464	-1.18187			0.424384	-1.17965			0.424144	-0.0533884			0.424394	-1.61641
0.213817	0.504486		0.212681	-0.056374		0.212594	-0.000647		0.426464	-1.18279			0.426384	-1.1817			0.426144	-0.0584578			0.426394	-1.61632
0.214982	0.507919		0.213845	-0.055597		0.213758	-0.000879		0.428464	-1.18355			0.428384	-1.18283			0.428144	-0.0631115			0.428394	-1.61627
0.216147	0.510428		0.21501	-0.056316		0.214923	-0.001722		0.430524	-1.18394			0.430384	-1.18392			0.430144	-0.0678186			0.430394	-1.6163
0.217312	0.510606		0.216175	-0.056875		0.216088	-0.001402		0.432464	-1.18394			0.432384	-1.18499			0.432144	-0.0729659			0.432394	-1.61681
0.218476	0.510681		0.21734	-0.056657		0.217253	-0.001401		0.434464	-1.18388			0.434384	-1.18596			0.434144	-0.0781181			0.434394	-1.61787
0.219641	0.511666		0.218504	-0.058371		0.218417	-0.001984		0.436464	-1.18377			0.436384	-1.1869			0.436144	-0.0832671			0.436394	-1.61895
0.220806	0.513424		0.219669	-0.058807		0.219582	-0.001736		0.438464	-1.18357			0.438384	-1.18744			0.438144	-0.0894276			0.438394	-1.62027
0.221971	0.515691		0.220834	-0.059034		0.220747	-0.001562		0.440465	-1.18365			0.440384	-1.18739			0.440144	-0.0947014			0.440395	-1.62135
0.223135	0.517122		0.221999	-0.05934		0.221912	-0.001409		0.442465	-1.18368			0.442385	-1.18731			0.442145	-0.0999785			0.442395	-1.62243
0.2243	0.518524		0.223163	-0.059034		0.223076	-0.001456		0.444465	-1.18383			0.444385	-1.18723			0.444145	-0.10617			0.444395	-1.62342
0.225465	0.520309		0.224328	-0.058908		0.224241	-0.001585		0.446465	-1.18438			0.446385	-1.18723			0.446145	-0.11241			0.446395	-1.62429
0.22663	0.522619		0.225493	-0.05909		0.225406	-0.001798		0.448465	-1.18539			0.448385	-1.18723			0.448145	-0.118676			0.448395	-1.62382
0.227794	0.525899		0.226658	-0.059689		0.22657	-0.001917		0.450525	-1.18646			0.450385	-1.18725			0.450145	-0.126347			0.450395	-1.62227
0.228959	0.530052		0.227822	-0.060237		0.227735	-0.001643		0.452465	-1.18749			0.452385	-1.1882			0.452145	-0.133233			0.452395	-1.6202
0.230124	0.534514		0.228987	-0.059923		0.2289	-0.001441		0.454465	-1.18826			0.454385	-1.18915			0.454145	-0.138535			0.454395	-1.61814
0.231289	0.538973		0.230152	-0.06008		0.230065	-0.001981		0.456465	-1.18841			0.456385	-1.18981			0.456135	-0.144751			0.456395	-1.61607
0.232453	0.544756		0.231316	-0.06082		0.231229	-0.001647		0.458466	-1.18852			0.458385	-1.1901			0.458135	-0.15146			0.458395	-1.61503
0.233618	0.551101		0.232481	-0.061221		0.232394	-0.001904		0.460466	-1.18848			0.460386	-1.1903			0.460135	-0.156731			0.460406	-1.61505
0.234783	0.557082		0.233646	-0.06215		0.233559	-0.001967		0.462466	-1.18845			0.462376	-1.19034			0.462136	-0.163906			0.462396	-1.61517
0.235948	0.56343		0.234811	-0.063427		0.234723	-0.001996		0.464466	-1.18834			0.464376	-1.19053			0.464136	-0.171553			0.464396	-1.61568
0.237112	0.570903		0.235975	-0.063495		0.235888	-0.001096		0.466466	-1.18797			0.466376	-1.19069			0.466136	-0.178357			0.466396	-1.61923
0.238277	0.57923		0.23714	-0.063798		0.237053	0.000926		0.468466	-1.18784			0.468376	-1.19077			0.468136	-0.185116			0.468396	-1.62234
0.239442	0.592687		0.238305	-0.065126		0.238218	0.002044		0.470526	-1.18793			0.470376	-1.19085			0.470136	-0.193256			0.470396	-1.62389
0.240607	0.613056		0.23947	-0.065651		0.239382	0.002999		0.472466	-1.18804			0.472376	-1.19131			0.472136	-0.201001			0.472396	-1.627
0.241771	0.627346		0.240634	-0.066261		0.240547	0.004666		0.474466	-1.18815			0.474376	-1.19209			0.474136	-0.209164			0.474396	-1.63011
0.242936	0.635629		0.241799	-0.067412		0.241712	0.007721		0.476466	-1.18915			0.476376	-1.19209			0.476136	-0.217903			0.476396	-1.63124
0.244101	0.645531		0.242964	-0.067491		0.242877	0.012068		0.478467	-1.19028			0.478377	-1.19207			0.478136	-0.224737			0.478397	-1.63284
0.245265	0.65445		0.244129	-0.067127		0.244041	0.015902		0.480467	-1.19146			0.480377	-1.19186			0.480137	-0.231047			0.480397	-1.63388
0.24643	0.664379		0.245293	-0.067668		0.245206	0.019276		0.482467	-1.19286			0.482377	-1.19168			0.482137	-0.237754			0.482397	-1.63506
0.247595	0.675957		0.246458	-0.068623		0.246371	0.022426		0.484467	-1.19398			0.484377	-1.19069			0.484137	-0.2449			0.484387	-1.63621
0.24876	0.687343		0.247623	-0.069324		0.247536	0.025797		0.486467	-1.19503			0.486377	-1.19017			0.486137	-0.251139			0.486387	-1.63734
0.249924	0.698937		0.248787	-0.070542		0.2487	0.028731		0.488467	-1.19594			0.488377	-1.19017			0.488137	-0.257896			0.488387	-1.63901
0.251089	0.709778		0.249952	-0.070301		0.249865	0.032736		0.490527	-1.19692			0.490377	-1.19122			0.490137	-0.26478			0.490387	-1.63953
0.252254	0.720463		0.251117	-0.070408		0.25103	0.035297		0.492467	-1.19716			0.492377	-1.19315			0.492137	-0.271535			0.492387	-1.64057
0.253419	0.732808		0.252282	-0.069471		0.252194	0.037243		0.494467	-1.19732			0.494377	-1.19519			0.494137	-0.278267			0.494387	-1.6416
0.254583	0.744792		0.253446	-0.069522		0.253359	0.039824		0.496468	-1.19772			0.496377	-1.19723			0.496137	-0.285076			0.496388	-1.6421
0.255748	0.758022		0.254611	-0.070333		0.254524	0.042451		0.498468	-1.19818			0.498378	-1.19924			0.498138	-0.29176			0.498388	-1.642
0.256913	0.772331		0.255776	-0.070077		0.255689	0.04627		0.500468	-1.19822			0.500378	-1.20081			0.500138	-0.298597			0.500388	-1.64184
0.258078	0.787063		0.256941	-0.069951		0.256853	0.049968		0.502468	-1.1982			0.502378	-1.20144			0.502138	-0.305998			0.502388	-1.64179
0.259242	0.800706		0.258105	-0.069887		0.258018	0.05454		0.504468	-1.19811			0.504378	-1.20153			0.504138	-0.31307			0.504388	-1.64228
0.260407	0.813681		0.25927	-0.068597		0.259183	0.057716		0.506468	-1.19799			0.506378	-1.20062			0.506138	-0.318764			0.506388	-1.64337
0.261572	0.826448		0.260435	-0.06709		0.260348	0.060473		0.508468	-1.19792			0.508378	-1.20016			0.508138	-0.324503			0.508388	-1.64445
0.262737	0.840741		0.2616	-0.065816		0.261512	0.062727		0.510528	-1.19788			0.510378	-1.20021			0.510138	-0.331208			0.510388	-1.64553
0.263901	0.85695		0.262764	-0.065582		0.262677	0.064994		0.512468	-1.19793			0.512378	-1.20027			0.512138	-0.337626			0.512388	-1.64659
0.265066	0.873617		0.263929	-0.064343		0.263842	0.067939		0.514468	-1.1988			0.514378	-1.20033			0.514138	-0.345			0.514388	-1.64721
0.266231	0.889921		0.265094	-0.063714		0.265006	0.073048		0.516469	-1.19931			0.516378	-1.2008			0.516138	-0.352145			0.516388	-1.64731
0.267396	0.90578		0.266259	-0.063681		0.266171	0.078029		0.518469	-1.20075			0.518378	-1.20171			0.518138	-0.359294			0.518389	-1.64741
0.26856	0.920763		0.267423	-0.062873		0.267336	0.081472		0.520469	-1.20127			0.520379	-1.20262			0.520139	-0.366798			0.520389	-1.64689
0.269725	0.938359		0.268588	-0.061383		0.268501	0.083316		0.522469	-1.20229			0.522379	-1.2035			0.522139	-0.374144			0.522389	-1.64586
0.27089	0.955912		0.269753	-0.058751		0.269665	0.085656		0.524469	-1.20333			0.524379	-1.20392			0.524139	-0.381813			0.524389	-1.64485
0.272054	0.973474		0.270917	-0.055018		0.27083	0.088333		0.526469	-1.20429			0.526379	-1.20384			0.526139	-0.38911			0.526389	-1.64434
0.273219	0.992241		0.272082	-0.049171		0.271995	0.091715		0.528469	-1.20477			0.528379	-1.2038			0.528139	-0.396254			0.528389	-1.64436
0.274384	1.01015		0.273247	-0.040355		0.27316	0.096552		0.530469	-1.20483			0.530379	-1.20375			0.530139	-0.402958			0.530389	-1.6449
0.275549	1.02874		0.274412	-0.031344		0.274324	0.098777		0.532469	-1.20485			0.532379	-1.20373			0.532139	-0.409865			0.532389	-1.64603
0.276713	1.04738		0.275576	-0.025624		0.275489	0.10033		0.534469	-1.20489			0.534379	-1.20377			0.534139	-0.41672			0.534389	-1.6477
0.277878	1.06623		0.276741	-0.02098		0.276654	0.102999		0.53647	-1.20489			0.536379	-1.20392			0.536139	-0.422927			0.536389	-1.6497
0.279043	1.08449		0.277906	-0.017268		0.277818	0.105896		0.53847	-1.20493			0.538379	-1.20408			0.538139	-0.429554			0.53839	-1.65167
0.280208	1.10103		0.279071	-0.014153		0.278983	0.109132		0.54047	-1.20496			0.54038	-1.20422			0.540139	-0.43594			0.54039	-1.65363
0.281372	1.11708		0.280235	-0.01138		0.280148	0.111823		0.54246	-1.20503			0.54238	-1.20442			0.54214	-0.442151			0.54239	-1.65509
0.282537	1.13563		0.2814	-0.009013		0.281313	0.114538		0.54446	-1.20513			0.54438	-1.20523			0.54414	-0.449343			0.54439	-1.65603
0.283702	1.1537		0.282565	-0.006597		0.282477	0.119921		0.54646	-1.20522			0.54638	-1.20569			0.54614	-0.456173			0.54639	-1.657
0.284867	1.17242		0.28373	-0.004129		0.283642	0.128046		0.54846	-1.20535			0.54838	-1.2065			0.54814	-0.462748			0.54839	-1.65789
0.286031	1.18988		0.284894	-0.001936		0.284807	0.13407		0.55052	-1.20535			0.55038	-1.20727			0.55014	-0.468439			0.55039	-1.65838
0.287196	1.20695		0.286059	0.000981		0.285972	0.137486		0.55246	-1.20531			0.55238	-1.20729			0.55214	-0.474698			0.55239	-1.65862
0.288361	1.22429		0.287224	0.004939		0.287136	0.141184		0.55446	-1.20527			0.55438	-1.20729			0.55414	-0.481455			0.55439	-1.65873
0.289526	1.2413		0.288389	0.00977		0.288301	0.14589		0.55646	-1.20522			0.55638	-1.20731			0.55614	-0.488183			0.55639	-1.65892
0.29069	1.25752		0.289553	0.016593		0.289466	0.150193		0.558461	-1.2042			0.55838	-1.20723			0.55814	-0.496421			0.55839	-1.65906
0.291855	1.2754		0.290718	0.02314		0.29063	0.15371		0.560461	-1.20314			0.56038	-1.2065			0.56014	-0.504243			0.560391	-1.65923
0.29302	1.2926		0.291883	0.027345		0.291795	0.157316		0.562461	-1.20255			0.562381	-1.20612			0.562141	-0.512528			0.562391	-1.65932
0.294185	1.30916		0.293047	0.031094		0.29296	0.160587		0.564461	-1.202			0.564381	-1.20539			0.564141	-0.520865			0.564391	-1.65942
0.295349	1.3259		0.294212	0.034329		0.294125	0.163393		0.566461	-1.20107			0.566381	-1.20466			0.566141	-0.529223			0.566391	-1.65937
0.296514	1.3421		0.295377	0.037791		0.295289	0.165557		0.568461	-1.20023			0.568381	-1.20464			0.568141	-0.537459			0.568391	-1.65928
0.297679	1.35453		0.296542	0.041918		0.296454	0.168018		0.570461	-1.20019			0.570381	-1.20522			0.570141	-0.545273			0.570391	-1.65931
0.298844	1.35936		0.297706	0.045493		0.297619	0.171674		0.572461	-1.20013			0.572381	-1.20618			0.572141	-0.553534			0.572391	-1.65926
0.300008	1.36974		0.298871	0.048627		0.298784	0.175		0.574461	-1.20099			0.574381	-1.20719			0.574141	-0.559941			0.574391	-1.65931
0.301173	1.38601		0.300036	0.052658		0.299948	0.177654		0.576461	-1.20196			0.576381	-1.2081			0.576141	-0.56679			0.576391	-1.65933
0.302338	1.40149		0.301201	0.055253		0.301113	0.178754		0.578462	-1.2025			0.578381	-1.20901			0.578141	-0.573565			0.578391	-1.65942
0.303502	1.41745		0.302365	0.057179		0.302278	0.178904		0.580462	-1.20349			0.580381	-1.20948			0.580141	-0.579924			0.580391	-1.65951
0.304667	1.43336		0.30353	0.06073		0.303442	0.180292		0.582462	-1.20545			0.582381	-1.20948			0.582141	-0.58712			0.582392	-1.6596
0.305832	1.44823		0.304695	0.064315		0.304607	0.182839		0.584462	-1.20736			0.584382	-1.20948			0.584142	-0.594022			0.584392	-1.65965
0.306997	1.46303		0.30586	0.06762		0.305772	0.184158		0.586462	-1.20837			0.586382	-1.20978			0.586142	-0.601294			0.586392	-1.66063
0.308161	1.47756		0.307024	0.071151		0.306937	0.18531		0.588462	-1.20847			0.588382	-1.20973			0.588142	-0.608117			0.588392	-1.66122
0.309326	1.49266		0.308189	0.074764		0.308101	0.186372		0.590522	-1.20855			0.590382	-1.20972			0.590142	-0.615339			0.590392	-1.66217
0.310491	1.5074		0.309354	0.078658		0.309266	0.188865		0.592462	-1.20855			0.592382	-1.2098			0.592142	-0.62241			0.592392	-1.66311
0.311656	1.52122		0.310519	0.082195		0.310431	0.191809		0.594462	-1.20853			0.594382	-1.20983			0.594142	-0.62909			0.594392	-1.66401
0.31282	1.53493		0.311683	0.085826		0.311596	0.195145		0.596462	-1.20801			0.596382	-1.20944			0.596142	-0.636258			0.596392	-1.6649
0.313985	1.54778		0.312848	0.090612		0.31276	0.197935		0.598462	-1.20706			0.598382	-1.20946			0.598142	-0.642585			0.598392	-1.6658
0.31515	1.56001		0.314013	0.094328		0.313925	0.199438		0.600463	-1.20611			0.600382	-1.20885			0.600142	-0.649264			0.600392	-1.66679
0.316315	1.5721		0.315177	0.097217		0.31509	0.200632		0.602463	-1.2057			0.602382	-1.20734			0.602142	-0.65574			0.602392	-1.66684
0.317479	1.58461		0.316342	0.100262		0.316254	0.202354		0.604463	-1.20667			0.604383	-1.20677			0.604142	-0.662466			0.604393	-1.66733
0.318644	1.59602		0.317507	0.103105		0.317419	0.211193		0.606463	-1.2077			0.606383	-1.20672			0.606143	-0.669238			0.606393	-1.66743
0.319809	1.60925		0.318672	0.105575		0.318584	0.222637		0.608463	-1.20871			0.608383	-1.20627			0.608143	-0.675591			0.608393	-1.66752
0.320974	1.62171		0.319836	0.108168		0.319749	0.229087		0.610523	-1.2097			0.610383	-1.20633			0.610143	-0.681326			0.610393	-1.66764
0.322138	1.633		0.321001	0.111706		0.320913	0.231567		0.612463	-1.21065			0.612383	-1.2068			0.612143	-0.687334			0.612393	-1.66778
0.323303	1.64379		0.322166	0.114269		0.322078	0.233661		0.614463	-1.21155			0.614383	-1.20775			0.614143	-0.694085			0.614393	-1.66835
0.324468	1.65471		0.323331	0.117241		0.323243	0.232957		0.616463	-1.21199			0.616383	-1.20889			0.616143	-0.701277			0.616393	-1.66929
0.325633	1.66485		0.324495	0.12111		0.324408	0.232422		0.618463	-1.21156			0.618383	-1.21162			0.618143	-0.707851			0.618393	-1.6703
0.326797	1.67715		0.32566	0.124766		0.325572	0.233721		0.620463	-1.21064			0.620383	-1.21265			0.620143	-0.714132			0.620393	-1.67134
0.327962	1.68832		0.326825	0.128845		0.326737	0.236183		0.622464	-1.20972			0.622383	-1.21319			0.622143	-0.720388			0.622393	-1.67254
0.329127	1.69907		0.32799	0.131934		0.327902	0.238906		0.624464	-1.20878			0.624383	-1.21416			0.624143	-0.726666			0.624394	-1.6739
0.330292	1.709		0.329154	0.134656		0.329066	0.240814		0.626464	-1.20789			0.626384	-1.21423			0.626144	-0.733958			0.626394	-1.67559
0.331456	1.71872		0.330319	0.133687		0.330231	0.243062		0.628464	-1.20708			0.628384	-1.21423			0.628144	-0.740682			0.628394	-1.67747
0.332621	1.72897		0.331484	0.132173		0.331396	0.243903		0.630524	-1.2071			0.630384	-1.21422			0.630144	-0.747829			0.630394	-1.67872
0.333786	1.73845		0.332648	0.130488		0.332561	0.246321		0.632464	-1.20758			0.632384	-1.21418			0.632134	-0.754604			0.632394	-1.67975
0.33495	1.74752		0.333813	0.13129		0.333725	0.249086		0.634464	-1.20843			0.634384	-1.21413			0.634134	-0.761878			0.634394	-1.68029
0.336115	1.75593		0.334978	0.134698		0.33489	0.253374		0.636464	-1.20932			0.636374	-1.2137			0.636134	-0.770033			0.636394	-1.68097
0.33728	1.7645		0.336143	0.138652		0.336055	0.256146		0.638464	-1.2102			0.638374	-1.21287			0.638134	-0.777793			0.638394	-1.6817
0.338445	1.77289		0.337307	0.14343		0.33722	0.258031		0.640464	-1.21109			0.640374	-1.21287			0.640134	-0.786054			0.640394	-1.68222
0.339609	1.78155		0.338472	0.149144		0.338384	0.261081		0.642465	-1.21201			0.642374	-1.21287			0.642134	-0.793791			0.642394	-1.68238
0.340774	1.7905		0.339637	0.154286		0.339549	0.26414		0.644465	-1.21309			0.644374	-1.21292			0.644134	-0.7974			0.644394	-1.68229
0.341939	1.79938		0.340802	0.159807		0.340714	0.264483		0.646465	-1.21337			0.646374	-1.21298			0.646134	-0.807662			0.646395	-1.68241
0.343104	1.80718		0.341966	0.165261		0.341879	0.261944		0.648465	-1.21362			0.648375	-1.21306			0.648135	-0.814484			0.648395	-1.68152
0.344268	1.81455		0.343131	0.17114		0.343043	0.262358		0.650465	-1.21425			0.650375	-1.21312			0.650135	-0.820785			0.650395	-1.68105
0.345433	1.822		0.344296	0.176904		0.344208	0.265186		0.652465	-1.21521			0.652375	-1.21318			0.652135	-0.826271			0.652395	-1.68088
0.346598	1.82834		0.345461	0.181209		0.345373	0.267759		0.654465	-1.2162			0.654375	-1.21412			0.654135	-0.82956			0.654395	-1.68103
0.347763	1.83431		0.346625	0.185343		0.346537	0.269934		0.656465	-1.21724			0.656375	-1.21507			0.656135	-0.836234			0.656395	-1.68216
0.348927	1.84081		0.34779	0.187148		0.347702	0.271885		0.658465	-1.2182			0.658375	-1.21602			0.658135	-0.844587			0.658385	-1.68329
0.350092	1.84565		0.348955	0.189665		0.348867	0.276075		0.660465	-1.21897			0.660375	-1.21705			0.660135	-0.850671			0.660385	-1.68447
0.351257	1.85095		0.35012	0.195267		0.350032	0.281038		0.662465	-1.21924			0.662375	-1.21808			0.662135	-0.853315			0.662385	-1.68565
0.352422	1.85571		0.351284	0.200934		0.351196	0.286328		0.664465	-1.21997			0.664375	-1.21913			0.664135	-0.859099			0.664385	-1.68763
0.353586	1.85971		0.352449	0.206215		0.352361	0.290179		0.666466	-1.21943			0.666375	-1.2202			0.666135	-0.865124			0.666385	-1.68873
0.354751	1.86421		0.353614	0.212419		0.353526	0.293696		0.668466	-1.21857			0.668375	-1.22136			0.668135	-0.875683			0.668386	-1.68979
0.355916	1.86741		0.354778	0.218412		0.354691	0.297021		0.670466	-1.21765			0.670376	-1.2217			0.670136	-0.879116			0.670386	-1.69069
0.357081	1.87185		0.355943	0.225236		0.355855	0.300134		0.672466	-1.21672			0.672376	-1.22176			0.672136	-0.885912			0.672396	-1.69069
0.358245	1.87545		0.357108	0.231492		0.35702	0.303772		0.674466	-1.21576			0.674376	-1.22189			0.674136	-0.893229			0.674386	-1.69064
0.35941	1.87797		0.358273	0.238678		0.358185	0.30616		0.676466	-1.21481			0.676376	-1.22193			0.676136	-0.900939			0.676386	-1.69019
0.360575	1.8806		0.359437	0.246684		0.359349	0.308496		0.678466	-1.21435			0.678376	-1.22197			0.678136	-0.911315			0.678386	-1.69022
0.361739	1.88271		0.360602	0.255243		0.360514	0.313371		0.680466	-1.21347			0.680376	-1.22193			0.680136	-0.919099			0.680386	-1.69026
0.362904	1.88349		0.361767	0.263279		0.361679	0.317392		0.682466	-1.21349			0.682376	-1.22188			0.682136	-0.922392			0.682386	-1.69117
0.364069	1.88568		0.362932	0.272305		0.362844	0.318257		0.684466	-1.21351			0.684376	-1.22164			0.684136	-0.929136			0.684386	-1.69162
0.365234	1.88784		0.364096	0.281653		0.364008	0.322292		0.686466	-1.21355			0.686376	-1.2214			0.686136	-0.935364			0.686386	-1.69171
0.366398	1.88928		0.365261	0.29126		0.365173	0.325899		0.688467	-1.21404			0.688376	-1.22086			0.688136	-0.943667			0.688386	-1.69175
0.367563	1.89065		0.366426	0.301004		0.366338	0.326942		0.690607	-1.21503			0.690376	-1.21987			0.690136	-0.949867			0.690387	-1.6918
0.368728	1.89166		0.367591	0.312399		0.367503	0.327877		0.692467	-1.21602			0.692376	-1.2193			0.692137	-0.953005			0.692387	-1.69225
0.369893	1.89188		0.368755	0.323409		0.368667	0.329173		0.694467	-1.21703			0.694377	-1.21874			0.694137	-0.959233			0.694387	-1.69223
0.371057	1.89195		0.36992	0.3346		0.369832	0.330324		0.696467	-1.21806			0.696377	-1.21868			0.696137	-0.965732			0.696387	-1.69223
0.372222	1.89266		0.371085	0.3457		0.370997	0.332568		0.698467	-1.21905			0.698377	-1.21864			0.698137	-0.971488			0.698387	-1.69223
0.373387	1.89241		0.37225	0.357046		0.372161	0.334833		0.700467	-1.22			0.700377	-1.21864			0.700137	-0.98241			0.700387	-1.69225
0.374552	1.89241		0.373414	0.36966		0.373326	0.337366		0.702467	-1.22087			0.702377	-1.21868			0.702137	-0.985499			0.702387	-1.6923
0.375716	1.89208		0.374579	0.382862		0.374491	0.33878		0.704467	-1.22119			0.704377	-1.21941			0.704137	-0.991751			0.704387	-1.69235
0.376881	1.89202		0.375744	0.396137		0.375656	0.333779		0.706467	-1.22114			0.706377	-1.2204			0.706137	-0.998373			0.706387	-1.69284
0.378046	1.89086		0.376908	0.408391		0.37682	0.327109		0.708467	-1.22112			0.708377	-1.22098			0.708137	-1.00462			0.708387	-1.69334
0.379211	1.8897		0.378073	0.420261		0.377985	0.325936		0.710598	-1.22105			0.710377	-1.22153			0.710137	-1.01549			0.710387	-1.69383
0.380375	1.888		0.379238	0.433688		0.37915	0.329419		0.712468	-1.2209			0.712377	-1.22159			0.712137	-1.01915			0.712388	-1.69416
0.38154	1.88576		0.380403	0.447754		0.380315	0.331978		0.714468	-1.22081			0.714377	-1.22163			0.714137	-1.02651			0.714388	-1.6945
0.382705	1.883		0.381567	0.461355		0.381479	0.33394		0.716458	-1.22075			0.716378	-1.22167			0.716138	-1.03273			0.716388	-1.69467
0.38387	1.88053		0.382732	0.475564		0.382644	0.33695		0.718458	-1.22072			0.718378	-1.22218			0.718138	-1.03913			0.718388	-1.69467
0.385034	1.87654		0.383897	0.490356		0.383809	0.339334		0.720458	-1.2208			0.720378	-1.22293			0.720138	-1.04624			0.720388	-1.69526
0.386199	1.87295		0.385062	0.504505		0.384973	0.342817		0.722458	-1.22086			0.722378	-1.22392			0.722138	-1.05304			0.722388	-1.69575
0.387364	1.86997		0.386226	0.519362		0.386138	0.345013		0.724458	-1.22088			0.724378	-1.22491			0.724138	-1.05929			0.724388	-1.69624
0.388528	1.8681		0.387391	0.533084		0.387303	0.347538		0.726458	-1.22089			0.726378	-1.22491			0.726138	-1.0651			0.726388	-1.69676
0.389693	1.86449		0.388556	0.54884		0.388468	0.349316		0.728458	-1.22097			0.728378	-1.22496			0.728138	-1.0709			0.728388	-1.69744
0.390858	1.85978		0.389721	0.562624		0.389632	0.352659		0.730598	-1.22098			0.730378	-1.225			0.730138	-1.07658			0.730388	-1.69852
0.392023	1.85661		0.390885	0.576363		0.390797	0.357151		0.732459	-1.22098			0.732378	-1.22504			0.732138	-1.08182			0.732388	-1.69983
0.393187	1.8523		0.39205	0.590035		0.391962	0.362307		0.734459	-1.22095			0.734378	-1.22457			0.734138	-1.08731			0.734389	-1.70186
0.394352	1.84875		0.393215	0.60499		0.393127	0.364343		0.736459	-1.22095			0.736378	-1.22362			0.736138	-1.09262			0.736389	-1.70273
0.395517	1.84597		0.39438	0.619003		0.394291	0.366066		0.738459	-1.22089			0.738379	-1.22358			0.738139	-1.0974			0.738389	-1.70443
0.396682	1.84278		0.395544	0.633225		0.395456	0.367755		0.740459	-1.22083			0.740379	-1.22353			0.740139	-1.10311			0.740389	-1.70551
0.397846	1.83841		0.396709	0.646111		0.396621	0.368691		0.742459	-1.22086			0.742379	-1.22444			0.742139	-1.10881			0.742389	-1.70659
0.399011	1.83341		0.397874	0.659632		0.397785	0.370134		0.744459	-1.2209			0.744379	-1.22448			0.744139	-1.11459			0.744389	-1.70711
0.400176	1.82804		0.399038	0.674094		0.39895	0.371684		0.746459	-1.22101			0.746379	-1.22456			0.746139	-1.12046			0.746389	-1.70777
0.401341	1.82305		0.400203	0.688393		0.400115	0.373766		0.748459	-1.22119			0.748379	-1.22454			0.748139	-1.12659			0.748389	-1.70874
0.402505	1.8182		0.401368	0.702762		0.40128	0.376201		0.750459	-1.22139			0.750379	-1.2245			0.750139	-1.13237			0.750389	-1.70871
0.40367	1.81367		0.402533	0.716317		0.402444	0.379156		0.752459	-1.22156			0.752379	-1.22447			0.752139	-1.13857			0.752389	-1.70869
0.404835	1.80906		0.403697	0.729365		0.403609	0.381077		0.754459	-1.22171			0.754379	-1.22349			0.754139	-1.14475			0.754389	-1.70867
0.406	1.80605		0.404862	0.741211		0.404774	0.384296		0.75646	-1.22185			0.756379	-1.22246			0.756139	-1.15037			0.756389	-1.70864
0.407164	1.80187		0.406027	0.753884		0.405939	0.386752		0.75846	-1.22183			0.758379	-1.2215			0.758139	-1.15554			0.75839	-1.70859
0.408329	1.79841		0.407192	0.766467		0.407103	0.387299		0.76046	-1.22182			0.760379	-1.22146			0.76014	-1.1611			0.76039	-1.70857
0.409494	1.79442		0.408356	0.7782		0.408268	0.386234		0.76246	-1.22176			0.76238	-1.22135			0.76214	-1.16662			0.76239	-1.70772
0.410659	1.79083		0.409521	0.791553		0.409433	0.384616		0.76446	-1.22168			0.76438	-1.22135			0.76414	-1.17296			0.76439	-1.70727
0.411823	1.78713		0.410686	0.804045		0.410597	0.385066		0.76646	-1.22163			0.76638	-1.22156			0.76614	-1.18013			0.76639	-1.70725
0.412988	1.78268		0.411851	0.816314		0.411762	0.385911		0.76846	-1.22155			0.76838	-1.22251			0.76814	-1.18635			0.76839	-1.70722
0.414153	1.7785		0.413015	0.829045		0.412927	0.385877		0.77046	-1.2215			0.77038	-1.22312			0.77014	-1.19304			0.77039	-1.7072
0.415318	1.77354		0.41418	0.839923		0.414092	0.385249		0.77246	-1.22146			0.77238	-1.2238			0.77214	-1.19939			0.77239	-1.70722
0.416482	1.77004		0.415345	0.851365		0.415256	0.383838		0.77446	-1.22148			0.77438	-1.22406			0.77414	-1.20653			0.77439	-1.70722
0.417647	1.76709		0.41651	0.86247		0.416421	0.384037		0.77646	-1.22148			0.77638	-1.22419			0.77614	-1.21228			0.77639	-1.70732
0.418812	1.76366		0.417674	0.873919		0.417586	0.383955		0.778461	-1.22148			0.77838	-1.22429			0.77814	-1.21853			0.77839	-1.70822
0.419976	1.76003		0.418839	0.884656		0.418751	0.383424		0.780461	-1.22148			0.78038	-1.22439			0.78014	-1.22364			0.780391	-1.70871
0.421141	1.75776		0.420004	0.895614		0.419915	0.383105		0.782461	-1.22146			0.78238	-1.22439			0.78214	-1.22803			0.782391	-1.70879
0.422306	1.75377		0.421168	0.905381		0.42108	0.384103		0.784461	-1.22148			0.78438	-1.22431			0.784141	-1.23322			0.784391	-1.70884
0.423471	1.74895		0.422333	0.914378		0.422245	0.383473		0.786461	-1.22153			0.786381	-1.22468			0.786141	-1.23846			0.786391	-1.70897
0.424635	1.74433		0.423498	0.92293		0.423409	0.3839		0.788461	-1.22157			0.788381	-1.22505			0.788141	-1.24367			0.788391	-1.70911
0.4258	1.73973		0.424663	0.929669		0.424574	0.385601		0.790461	-1.22163			0.790381	-1.22581			0.790141	-1.24845			0.790391	-1.70935
0.426965	1.73539		0.425827	0.936657		0.425739	0.386366		0.792461	-1.22166			0.792381	-1.22668			0.792141	-1.25357			0.792391	-1.70958
0.42813	1.73127		0.426992	0.944259		0.426904	0.387		0.794461	-1.22174			0.794381	-1.22759			0.794141	-1.25865			0.794391	-1.71022
0.429294	1.72734		0.428157	0.951049		0.428068	0.387269		0.796461	-1.22175			0.796381	-1.2285			0.796141	-1.26433			0.796391	-1.71125
0.430459	1.72246		0.429322	0.957083		0.429233	0.387305		0.798461	-1.22194			0.798381	-1.22933			0.798141	-1.26991			0.798391	-1.71228
0.431624	1.7185		0.430486	0.962541		0.430398	0.38698		0.800461	-1.22205			0.800381	-1.22947			0.800141	-1.27606			0.800391	-1.71426
0.432789	1.71381		0.431651	0.966909		0.431563	0.386488		0.802462	-1.22213			0.802381	-1.22953			0.802141	-1.28171			0.802391	-1.71609
0.433953	1.70884		0.432816	0.971294		0.432727	0.386738		0.804462	-1.22301			0.804381	-1.22953			0.804141	-1.28783			0.804392	-1.7171
0.435118	1.70456		0.433981	0.974695		0.433892	0.387504		0.806462	-1.22389			0.806381	-1.22958			0.806132	-1.29401			0.806392	-1.71797
0.436283	1.6995		0.435145	0.978964		0.435057	0.386783		0.808462	-1.22433			0.808382	-1.22958			0.808132	-1.30026			0.808392	-1.71882
0.437448	1.69383		0.43631	0.982702		0.436221	0.385772		0.810462	-1.22437			0.810382	-1.22955			0.810132	-1.30556			0.810392	-1.71927
0.438612	1.68913		0.437475	0.985884		0.437386	0.38492		0.812462	-1.22438			0.812372	-1.22939			0.812132	-1.31167			0.812392	-1.71932
0.439777	1.68471		0.438639	0.988668		0.438551	0.385292		0.814462	-1.22446			0.814372	-1.22923			0.814132	-1.31789			0.814392	-1.71937
0.440942	1.68026		0.439804	0.992743		0.439716	0.386298		0.816462	-1.22489			0.816372	-1.22907			0.816132	-1.32312			0.816392	-1.7185
0.442107	1.67604		0.440969	0.996065		0.44088	0.385866		0.818462	-1.22489			0.818372	-1.22889			0.818132	-1.32832			0.818392	-1.71769
0.443271	1.67185		0.442134	0.998242		0.442045	0.386393		0.820462	-1.22416			0.820372	-1.22887			0.820132	-1.33264			0.820392	-1.71859
0.444436	1.66751		0.443298	1.00031		0.44321	0.386713		0.822462	-1.22341			0.822372	-1.22885			0.822132	-1.33735			0.822392	-1.7196
0.445601	1.6627		0.444463	1.00101		0.444375	0.387769		0.824463	-1.22301			0.824372	-1.22877			0.824132	-1.34259			0.824392	-1.72059
0.446766	1.65768		0.445628	1.00198		0.445539	0.387581		0.826463	-1.22303			0.826372	-1.22871			0.826132	-1.34916			0.826393	-1.72162
0.44793	1.65307		0.446793	1.00171		0.446704	0.387537		0.828463	-1.22297			0.828372	-1.22796			0.828133	-1.35432			0.828393	-1.72261
0.449095	1.64941		0.447957	1.00185		0.447869	0.388		0.830463	-1.22292			0.830373	-1.22805			0.830133	-1.35946			0.830393	-1.7236
0.45026	1.64444		0.449122	1.00227		0.449033	0.387463		0.832463	-1.22334			0.832373	-1.2273			0.832133	-1.3646			0.832393	-1.72416
0.451424	1.64062		0.450287	1.00188		0.450198	0.385523		0.834463	-1.2241			0.834373	-1.22742			0.834133	-1.36979			0.834383	-1.7247
0.452589	1.63584		0.451452	1.00088		0.451363	0.386276		0.836463	-1.22445			0.836373	-1.22741			0.836133	-1.37584			0.836383	-1.72475
0.453754	1.6311		0.452616	0.999703		0.452528	0.390224		0.838463	-1.22437			0.838373	-1.22737			0.838133	-1.38149			0.838383	-1.7248
0.454919	1.62651		0.453781	0.998262		0.453692	0.395152		0.840463	-1.22437			0.840373	-1.22745			0.840133	-1.38663			0.840383	-1.72484
0.456083	1.62227		0.454946	0.997239		0.454857	0.397877		0.842463	-1.22437			0.842373	-1.22757			0.842133	-1.39139			0.842383	-1.72482
0.457248	1.61925		0.456111	0.997266		0.456022	0.398138		0.844463	-1.22435			0.844373	-1.22856			0.844133	-1.39667			0.844383	-1.72482
0.458413	1.61601		0.457275	0.994217		0.457187	0.396899		0.846464	-1.22432			0.846373	-1.22892			0.846133	-1.40143			0.846383	-1.72482
0.459578	1.61225		0.45844	0.992315		0.458351	0.396196		0.848464	-1.22336			0.848373	-1.22991			0.848133	-1.40675			0.848384	-1.72475
0.460742	1.60893		0.459605	0.989811		0.459516	0.393255		0.850464	-1.22193			0.850373	-1.23023			0.850133	-1.41255			0.850384	-1.72515
0.461907	1.60382		0.460769	0.98843		0.460681	0.389788		0.852464	-1.22186			0.852374	-1.23056			0.852134	-1.41773			0.852384	-1.72519
0.463072	1.59945		0.461934	0.987298		0.461845	0.387394		0.854464	-1.22172			0.854374	-1.2308			0.854134	-1.42252			0.854384	-1.72525
0.464237	1.59439		0.463099	0.986154		0.46301	0.38378		0.856464	-1.22165			0.856374	-1.23084			0.856134	-1.42776			0.856384	-1.72527
0.465401	1.58959		0.464264	0.985645		0.464175	0.381006		0.858464	-1.22163			0.858374	-1.23083			0.858134	-1.43277			0.858384	-1.72534
0.466566	1.58463		0.465428	0.984887		0.46534	0.379329		0.860464	-1.22165			0.860374	-1.23079			0.860174	-1.43694			0.860384	-1.72539
0.467731	1.58009		0.466593	0.98389		0.466504	0.378065		0.862464	-1.22169			0.862374	-1.23054			0.862134	-1.44158			0.862384	-1.72548
0.468896	1.5755		0.467758	0.982445		0.467669	0.376449		0.864464	-1.22174			0.864374	-1.2305			0.864134	-1.44665			0.864384	-1.72602
0.47006	1.57086		0.468923	0.98144		0.468834	0.374186		0.866464	-1.22174			0.866374	-1.23017			0.866134	-1.45129			0.866384	-1.72611
0.471225	1.56678		0.470087	0.979727		0.469999	0.37162		0.868464	-1.22172			0.868374	-1.22987			0.868134	-1.45645			0.868384	-1.72616
0.47239	1.56313		0.471252	0.977375		0.471163	0.369985		0.870465	-1.22172			0.870374	-1.22973			0.870134	-1.46151			0.870385	-1.72616
0.473555	1.55927		0.472417	0.975707		0.472328	0.36903		0.872465	-1.22168			0.872374	-1.22981			0.872134	-1.46573			0.872385	-1.72619
0.474719	1.55391		0.473582	0.973292		0.473493	0.36914		0.874465	-1.22161			0.874375	-1.23072			0.874135	-1.47002			0.874385	-1.72619
0.475884	1.54852		0.474746	0.9703		0.474658	0.368717		0.876465	-1.22157			0.876375	-1.23163			0.876135	-1.47426			0.876385	-1.72624
0.477049	1.54369		0.475911	0.967521		0.475822	0.367896		0.878465	-1.22157			0.878375	-1.23252			0.878135	-1.47836			0.878385	-1.72721
0.478213	1.53892		0.477076	0.964643		0.476987	0.365057		0.880465	-1.2217			0.880375	-1.23339			0.880175	-1.48159			0.880385	-1.72822
0.479378	1.53405		0.478241	0.961617		0.478152	0.362669		0.882475	-1.22268			0.882375	-1.23394			0.882135	-1.48519			0.882385	-1.72921
0.480543	1.52878		0.479405	0.95917		0.479316	0.359159		0.884465	-1.22371			0.884375	-1.23408			0.884135	-1.48934			0.884385	-1.7302
0.481708	1.52429		0.48057	0.956331		0.480481	0.356849		0.886465	-1.22388			0.886375	-1.23411			0.886135	-1.49351			0.886385	-1.73118
0.482872	1.52052		0.481735	0.953603		0.481646	0.353452		0.888465	-1.22495			0.888375	-1.23415			0.888135	-1.49796			0.888385	-1.73217
0.484037	1.51587		0.482899	0.952468		0.482811	0.351047		0.890465	-1.226			0.890375	-1.23329			0.890135	-1.5026			0.890385	-1.73316
0.485202	1.51181		0.484064	0.949535		0.483975	0.348733		0.892456	-1.226			0.892375	-1.23243			0.892135	-1.50769			0.892385	-1.73415
0.486367	1.50744		0.485229	0.946266		0.48514	0.347173		0.894456	-1.22596			0.894375	-1.23158			0.894135	-1.51249			0.894386	-1.73417
0.487531	1.50315		0.486394	0.942739		0.486305	0.344987		0.896456	-1.22658			0.896375	-1.23119			0.896136	-1.51751			0.896386	-1.73417
0.488696	1.49884		0.487558	0.939345		0.48747	0.342347		0.898456	-1.22663			0.898376	-1.23038			0.898136	-1.52213			0.898386	-1.73417
0.489861	1.49368		0.488723	0.936166		0.488634	0.339568		0.900456	-1.22667			0.900376	-1.23035			0.900176	-1.52637			0.900386	-1.73417
0.491026	1.48913		0.489888	0.933256		0.489799	0.337147		0.902456	-1.22758			0.902376	-1.23036			0.902136	-1.53148			0.902386	-1.73379
0.49219	1.4853		0.491053	0.929914		0.490964	0.334423		0.904456	-1.22768			0.904376	-1.23034			0.904136	-1.53622			0.904386	-1.73386
0.493355	1.48101		0.492217	0.927409		0.492128	0.332365		0.906456	-1.22783			0.906376	-1.23029			0.906136	-1.54056			0.906386	-1.73445
0.49452	1.4777		0.493382	0.92326		0.493293	0.330842		0.908456	-1.22897			0.908376	-1.23023			0.908136	-1.54522			0.908386	-1.7354
0.495685	1.47318		0.494547	0.92006		0.494458	0.329675		0.910456	-1.23011			0.910376	-1.2302			0.910136	-1.55021			0.910386	-1.73641
0.496849	1.46962		0.495712	0.916453		0.495623	0.327402		0.912456	-1.23033			0.912376	-1.23014			0.912136	-1.55452			0.912386	-1.73745
0.498014	1.46499		0.496876	0.912442		0.496787	0.324533		0.914456	-1.2303			0.914376	-1.23006			0.914136	-1.55923			0.914386	-1.73848
0.499179	1.46166		0.498041	0.908168		0.497952	0.322846		0.916457	-1.23026			0.916376	-1.23001			0.916136	-1.56335			0.916387	-1.73957
0.500344	1.45724		0.499206	0.903984		0.499117	0.322095		0.918457	-1.23022			0.918376	-1.23039			0.918136	-1.5666			0.918387	-1.74102
0.501508	1.45359		0.50037	0.899727		0.500282	0.32063		0.920457	-1.22965			0.920376	-1.23122			0.920137	-1.57078			0.920387	-1.74229
0.502673	1.44978		0.501535	0.895964		0.501446	0.318455		0.922457	-1.2295			0.922377	-1.23169			0.922137	-1.57431			0.922387	-1.74304
0.503838	1.44535		0.5027	0.892007		0.502611	0.315458		0.924457	-1.22935			0.924377	-1.23266			0.924137	-1.57793			0.924387	-1.74313
0.505002	1.44113		0.503865	0.888291		0.503776	0.313142		0.926457	-1.22926			0.926377	-1.23363			0.926137	-1.58116			0.926387	-1.74316
0.506167	1.43665		0.505029	0.884233		0.50494	0.31181		0.928457	-1.22932			0.928377	-1.23512			0.928137	-1.58474			0.928387	-1.74316
0.507332	1.43296		0.506194	0.880125		0.506105	0.308651		0.930457	-1.22939			0.930377	-1.23565			0.930137	-1.58879			0.930387	-1.74316
0.508497	1.42917		0.507359	0.874926		0.50727	0.304201		0.932457	-1.22941			0.932377	-1.2367			0.932137	-1.59289			0.932387	-1.74309
0.509661	1.42542		0.508524	0.870664		0.508435	0.3008		0.934457	-1.22943			0.934377	-1.23777			0.934137	-1.59698			0.934387	-1.74304
0.510826	1.42185		0.509688	0.866369		0.509599	0.296233		0.936457	-1.22989			0.936377	-1.23789			0.936137	-1.60056			0.936387	-1.74311
0.511991	1.41731		0.510853	0.86203		0.510764	0.289299		0.938458	-1.22977			0.938377	-1.23795			0.938137	-1.60513			0.938388	-1.74382
0.513156	1.41235		0.512018	0.857548		0.511929	0.282501		0.940458	-1.2297			0.940377	-1.23799			0.940177	-1.6092			0.940388	-1.74483
0.51432	1.40836		0.513183	0.853241		0.513094	0.276884		0.942458	-1.22966			0.942377	-1.23797			0.942137	-1.61335			0.942388	-1.74582
0.515485	1.40321		0.514347	0.848462		0.514258	0.273487		0.944458	-1.22987			0.944378	-1.23799			0.944138	-1.61587			0.944388	-1.74683
0.51665	1.39829		0.515512	0.844717		0.515423	0.272986		0.946458	-1.23009			0.946378	-1.23793			0.946138	-1.62046			0.946388	-1.74785
0.517815	1.39375		0.516677	0.840001		0.516588	0.271101		0.948458	-1.23037			0.948378	-1.23789			0.948138	-1.62666			0.948388	-1.74886
0.518979	1.38947		0.517842	0.836161		0.517752	0.270537		0.950458	-1.2306			0.950378	-1.23787			0.950138	-1.62873			0.950388	-1.74961
0.520144	1.38557		0.519006	0.83061		0.518917	0.269546		0.952458	-1.23077			0.952378	-1.23779			0.952138	-1.63283			0.952388	-1.74929
0.521309	1.38199		0.520171	0.826299		0.520082	0.268085		0.954458	-1.23099			0.954378	-1.23773			0.954138	-1.63866			0.954388	-1.74879
0.522474	1.37759		0.521336	0.822455		0.521247	0.2667		0.956458	-1.23122			0.956378	-1.23765			0.956138	-1.64034			0.956388	-1.7485
0.523638	1.37309		0.5225	0.817968		0.522411	0.265168		0.958458	-1.23135			0.958378	-1.23673			0.958138	-1.64646			0.958388	-1.74845
0.524803	1.36862		0.523665	0.811965		0.523576	0.263244		0.960459	-1.23202			0.960378	-1.23578			0.960178	-1.64851			0.960388	-1.74845
0.525968	1.3642		0.52483	0.80774		0.524741	0.261589		0.962459	-1.23271			0.962378	-1.23487			0.962138	-1.65226			0.962389	-1.74852
0.527133	1.35932		0.525995	0.802257		0.525905	0.260348		0.964459	-1.23339			0.964378	-1.23389			0.964138	-1.65591			0.964389	-1.74861
0.528297	1.35542		0.527159	0.797856		0.52707	0.25936		0.966459	-1.23414			0.966379	-1.23294			0.966139	-1.66003			0.966389	-1.74889
0.529462	1.35052		0.528324	0.793617		0.528235	0.258101		0.968459	-1.23494			0.968379	-1.23205			0.968139	-1.66677			0.968389	-1.74988
0.530627	1.34587		0.529489	0.788902		0.5294	0.256584		0.970459	-1.2358			0.970379	-1.2312			0.970139	-1.66886			0.970389	-1.7504
0.531792	1.34051		0.530654	0.78494		0.530564	0.254253		0.972459	-1.2366			0.972379	-1.23037			0.972139	-1.67352			0.972389	-1.75071
0.532956	1.33633		0.531818	0.780611		0.531729	0.251123		0.974459	-1.23741			0.974379	-1.23118			0.974139	-1.67807			0.974389	-1.7508
0.534121	1.33265		0.532983	0.77742		0.532894	0.248255		0.976459	-1.23698			0.976379	-1.23198			0.976139	-1.68186			0.976389	-1.75082
0.535286	1.32865		0.534148	0.772911		0.534059	0.246124		0.978459	-1.2361			0.978379	-1.23275			0.978139	-1.68795			0.978389	-1.7508
0.536451	1.32497		0.535313	0.768996		0.535223	0.245073		0.980459	-1.23521			0.980379	-1.23369			0.980179	-1.68967			0.980389	-1.7515
0.537615	1.32121		0.536477	0.764849		0.536388	0.24382		0.982459	-1.23427			0.982379	-1.2346			0.982129	-1.69368			0.982389	-1.75225
0.53878	1.31727		0.537642	0.76139		0.537553	0.243142		0.98446	-1.23337			0.984379	-1.23553			0.984129	-1.69829			0.984389	-1.75273
0.539945	1.31341		0.538807	0.757721		0.538718	0.241841		0.98646	-1.23244			0.986369	-1.23648			0.986129	-1.70236			0.98639	-1.75367
0.541109	1.3094		0.539971	0.753333		0.539882	0.2413		0.98846	-1.23153			0.98837	-1.23743			0.98813	-1.70792			0.98839	-1.75466
0.542274	1.30519		0.541136	0.748798		0.541047	0.239962		0.99046	-1.23055			0.99037	-1.23761			0.99013	-1.7119			0.99039	-1.75563
0.543439	1.30162		0.542301	0.744908		0.542212	0.238632		0.99246	-1.23			0.99237	-1.23779			0.99213	-1.71347			0.99239	-1.75661
0.544604	1.29768		0.543466	0.740682		0.543376	0.237101		0.99564	-1.23			0.99537	-1.23779			0.99513	-1.71347			0.99539	-1.75661
0.545768	1.29347		0.54463	0.737306		0.544541	0.235835		0.99646	-1.23			0.99637	-1.23779			0.99613	-1.71347			0.99639	-1.75661
0.546933	1.28981		0.545795	0.733681		0.545706	0.234475		0.99846	-1.23			0.99837	-1.23779			0.99813	-1.71347			0.99839	-1.75661
0.548098	1.28648		0.54696	0.730007		0.546871	0.23391		1.00046	-1.23			1.00037	-1.23779			1.00013	-1.71347			1.00039	-1.75661
0.549263	1.28255		0.548125	0.726739		0.548035	0.232667		1.00246	-1.23			1.00237	-1.23779			1.00213	-1.71347			1.00239	-1.75661
0.550427	1.27759		0.549289	0.723319		0.5492	0.232346		1.00446	-1.23			1.00437	-1.23779			1.00413	-1.71347			1.00439	-1.75661
0.551592	1.27284		0.550454	0.71989		0.550365	0.230792		1.00646	-1.23			1.00637	-1.23779			1.00613	-1.71347			1.00639	-1.75661
0.552757	1.26735		0.551619	0.717234		0.55153	0.228742		1.00846	-1.23			1.00837	-1.23779			1.00813	-1.71347			1.00838	-1.75661
0.553922	1.26334		0.552784	0.713473		0.552694	0.227158		1.01046	-1.23			1.01037	-1.23779			1.01013	-1.71347			1.01038	-1.75661
0.555086	1.2597		0.553948	0.709193		0.553859	0.226087		1.01246	-1.23			1.01237	-1.23779			1.01213	-1.71347			1.01238	-1.75661
0.556251	1.25626		0.555113	0.705518		0.555024	0.225034		1.01446	-1.23			1.01437	-1.23779			1.01413	-1.71347			1.01438	-1.75661
0.557416	1.25249		0.556278	0.701757		0.556188	0.222944		1.01646	-1.23			1.01637	-1.23779			1.01613	-1.71347			1.01638	-1.75661
0.558581	1.24867		0.557443	0.698487		0.557353	0.220671		1.01846	-1.23			1.01837	-1.23779			1.01813	-1.71347			1.01838	-1.75661
0.559745	1.2449		0.558607	0.694852		0.558518	0.218529		1.02046	-1.23			1.02037	-1.23779			1.02013	-1.71347			1.02038	-1.75661
0.56091	1.24055		0.559772	0.690545		0.559683	0.216542		1.02246	-1.23			1.02237	-1.23779			1.02213	-1.71347			1.02238	-1.75661
0.562075	1.237		0.560937	0.686316		0.560847	0.215926		1.02446	-1.23			1.02437	-1.23779			1.02413	-1.71347			1.02438	-1.75661
0.56324	1.23259		0.562101	0.683016		0.562012	0.214782		1.02646	-1.23			1.02637	-1.23779			1.02613	-1.71347			1.02638	-1.75661
0.564404	1.22868		0.563266	0.680789		0.563177	0.213016		1.02846	-1.23			1.02837	-1.23779			1.02813	-1.71347			1.02838	-1.75661
0.565569	1.22464		0.564431	0.678857		0.564342	0.212692		1.03046	-1.23			1.03037	-1.23779			1.03013	-1.71347			1.03038	-1.75661
0.566734	1.22027		0.565596	0.676697		0.565506	0.212771		1.03446	-1.23364			1.03437	-1.23753			1.03345	-1.80522			1.03438	-1.75365
0.567898	1.2152		0.56676	0.674292		0.566671	0.212336		1.03646	-1.23272			1.03537	-1.23761			1.03513	-1.80675			1.03638	-1.7532
0.569063	1.21103		0.567925	0.671777		0.567836	0.211913		1.03646	-1.23272			1.03637	-1.23763			1.03613	-1.80831			1.03638	-1.75318
0.570228	1.20686		0.56909	0.669606		0.569	0.211647		1.03846	-1.23186			1.03837	-1.23771			1.03813	-1.81064			1.03838	-1.75222
0.571393	1.20265		0.570255	0.666774		0.570165	0.21058		1.04046	-1.23107			1.04037	-1.23828			1.04013	-1.81281			1.04038	-1.75173
0.572557	1.19889		0.571419	0.664246		0.57133	0.20996		1.04346	-1.23074			1.04337	-1.23898			1.04213	-1.81485			1.04338	-1.75124
0.573722	1.19536		0.572584	0.661128		0.572495	0.20971		1.04446	-1.23089			1.04437	-1.23906			1.04413	-1.81641			1.04438	-1.75122
0.574887	1.19107		0.573749	0.65867		0.573659	0.207882		1.04646	-1.23108			1.04637	-1.23919			1.04613	-1.817			1.04638	-1.75171
0.576052	1.1871		0.574914	0.655684		0.574824	0.206452		1.04846	-1.23132			1.04837	-1.23931			1.04813	-1.8171			1.04838	-1.75308
0.577216	1.18307		0.576078	0.65235		0.575989	0.205432		1.05046	-1.23134			1.05037	-1.23927			1.05013	-1.81816			1.05038	-1.75355
0.578381	1.17878		0.577243	0.650246		0.577154	0.204286		1.05246	-1.23129			1.05337	-1.23909			1.05313	-1.81965			1.05238	-1.75442
0.579546	1.17437		0.578408	0.647546		0.578318	0.203766		1.05446	-1.23115			1.05437	-1.23948			1.05413	-1.82014			1.05438	-1.75487
0.580711	1.17019		0.579572	0.645035		0.579483	0.202997		1.05646	-1.23097			1.05637	-1.23984			1.05613	-1.82067			1.05638	-1.75602
0.581875	1.16636		0.580737	0.641364		0.580648	0.202132		1.05846	-1.23082			1.05837	-1.24023			1.05813	-1.82114			1.05838	-1.75862
0.58304	1.16238		0.581902	0.639411		0.581812	0.201578		1.06046	-1.23058			1.06037	-1.24114			1.06013	-1.82149			1.06038	-1.75925
0.584205	1.15865		0.583067	0.636265		0.582977	0.20066		1.06246	-1.23041			1.06337	-1.2425			1.06213	-1.82185			1.06238	-1.75975
0.58537	1.1554		0.584231	0.633788		0.584142	0.199818		1.06446	-1.23019			1.06437	-1.24296			1.06413	-1.82283			1.06438	-1.75977
0.586534	1.15134		0.585396	0.631271		0.585307	0.198639		1.06645	-1.23015			1.06637	-1.2439			1.06613	-1.82377			1.06638	-1.75986
0.587699	1.14773		0.586561	0.628414		0.586471	0.197957		1.06845	-1.2302			1.06837	-1.24446			1.06813	-1.82471			1.06838	-1.75906
0.588864	1.14421		0.587726	0.626206		0.587636	0.198111		1.07045	-1.23028			1.07037	-1.24495			1.07013	-1.8257			1.07038	-1.75864
0.590029	1.14131		0.58889	0.623844		0.588801	0.198057		1.07245	-1.23033			1.07337	-1.245			1.07313	-1.82932			1.07238	-1.75843
0.591193	1.13808		0.590055	0.622274		0.589966	0.197784		1.07445	-1.23026			1.07437	-1.245			1.07413	-1.83043			1.07438	-1.75798
0.592358	1.1341		0.59122	0.619689		0.59113	0.196965		1.07645	-1.23017			1.07637	-1.24458			1.07613	-1.83271			1.07638	-1.75768
0.593523	1.12959		0.592385	0.617692		0.592295	0.195921		1.07845	-1.23011			1.07837	-1.24423			1.07813	-1.83553			1.07838	-1.75834
0.594688	1.12512		0.593549	0.615621		0.59346	0.194928		1.08045	-1.23006			1.08037	-1.24344			1.08013	-1.83892			1.08038	-1.75937
0.595852	1.12172		0.594714	0.613262		0.594624	0.193574		1.08245	-1.22989			1.08237	-1.24259			1.08213	-1.84219			1.08238	-1.76122
0.597017	1.11849		0.595879	0.610633		0.595789	0.193352		1.08445	-1.22987			1.08437	-1.24214			1.08413	-1.84638			1.08438	-1.76214
0.598182	1.11538		0.597044	0.607985		0.596954	0.193088		1.08645	-1.22987			1.08637	-1.24125			1.08613	-1.85057			1.08638	-1.7636
0.599346	1.11162		0.598208	0.606468		0.598119	0.192877		1.08845	-1.22983			1.08837	-1.24036			1.08813	-1.85415			1.08838	-1.76464
0.600511	1.10791		0.599373	0.604785		0.599283	0.192501		1.09045	-1.22989			1.09037	-1.23941			1.09013	-1.85732			1.09038	-1.76557
0.601676	1.10422		0.600538	0.602608		0.600448	0.191522		1.09245	-1.22993			1.09337	-1.2384			1.09313	-1.86196			1.09238	-1.76673
0.602841	1.10047		0.601703	0.600435		0.601613	0.191046		1.09445	-1.22996			1.09437	-1.23834			1.09413	-1.86304			1.09438	-1.76678
0.604005	1.0969		0.602867	0.598701		0.602778	0.190844		1.09645	-1.22995			1.09637	-1.23822			1.09613	-1.86493			1.09638	-1.76688
0.60517	1.09389		0.604032	0.597778		0.603942	0.190216		1.09845	-1.22989			1.09837	-1.23816			1.09813	-1.86693			1.09838	-1.76702
0.606335	1.08988		0.605197	0.596644		0.605107	0.18967		1.10045	-1.22983			1.10037	-1.23816			1.10013	-1.86808			1.10038	-1.76717
0.6075	1.08596		0.606361	0.594754		0.606272	0.189621		1.10245	-1.22976			1.10337	-1.2387			1.10213	-1.86968			1.10239	-1.76714
0.608664	1.08323		0.607526	0.592841		0.607436	0.188523		1.10445	-1.22974			1.10437	-1.23921			1.10414	-1.87229			1.10439	-1.76714
0.609829	1.08073		0.608691	0.590209		0.608601	0.187878		1.10646	-1.22992			1.10637	-1.24026			1.10614	-1.87548			1.10639	-1.7672
0.610994	1.07812		0.609856	0.586925		0.609766	0.187765		1.10846	-1.23013			1.10838	-1.24128			1.10814	-1.87962			1.10839	-1.76714
0.612159	1.07497		0.61102	0.58495		0.610931	0.187191		1.11046	-1.2307			1.11038	-1.24231			1.11014	-1.88358			1.11039	-1.76709
0.613323	1.07052		0.612185	0.583872		0.612095	0.186425		1.11246	-1.23172			1.11338	-1.24384			1.11214	-1.88867			1.11339	-1.767
0.614488	1.06666		0.61335	0.582796		0.61326	0.186187		1.11446	-1.23224			1.11438	-1.24432			1.11414	-1.89286			1.11439	-1.76705
0.615653	1.06235		0.614515	0.582125		0.614425	0.185565		1.11646	-1.23272			1.11638	-1.24438			1.11614	-1.89787			1.11639	-1.7675
0.616818	1.05823		0.615679	0.580115		0.61559	0.18481		1.11846	-1.23289			1.11838	-1.24464			1.11814	-1.90247			1.11839	-1.76851
0.617982	1.05345		0.616844	0.580102		0.616754	0.185026		1.12046	-1.23283			1.12038	-1.2446			1.12014	-1.90607			1.12039	-1.7694
0.619147	1.04925		0.618009	0.579555		0.617919	0.184541		1.12246	-1.23265			1.12238	-1.2445			1.12214	-1.90948			1.12239	-1.77039
0.620312	1.04578		0.619174	0.578539		0.619084	0.183946		1.12446	-1.23252			1.12438	-1.24442			1.12414	-1.91259			1.12439	-1.77134
0.621477	1.04272		0.620338	0.576189		0.620248	0.18377		1.12646	-1.23222			1.12638	-1.24405			1.12614	-1.91617			1.12639	-1.77143
0.622641	1.03937		0.621503	0.573571		0.621413	0.183021		1.12846	-1.23123			1.12838	-1.24403			1.12814	-1.91923			1.12839	-1.77152
0.623806	1.03588		0.622668	0.570386		0.622578	0.180995		1.13046	-1.23029			1.13038	-1.24407			1.13014	-1.92231			1.13039	-1.77152
0.624971	1.03202		0.623833	0.56844		0.623743	0.179322		1.13246	-1.22996			1.13238	-1.24502			1.13214	-1.92497			1.13339	-1.77062
0.626135	1.03001		0.624997	0.566639		0.624907	0.178547		1.13446	-1.23037			1.13438	-1.24572			1.13414	-1.92805			1.13439	-1.77017
0.6273	1.02689		0.626162	0.564584		0.626072	0.177792		1.13646	-1.2313			1.13638	-1.24576			1.13614	-1.93116			1.13639	-1.76937
0.628465	1.02328		0.627327	0.562229		0.627237	0.17699		1.13846	-1.23277			1.13838	-1.2459			1.13814	-1.93382			1.13839	-1.76847
0.62963	1.02136		0.628491	0.560666		0.628402	0.175697		1.14046	-1.23292			1.14038	-1.24598			1.14014	-1.93678			1.14039	-1.76772
0.630794	1.01839		0.629656	0.558674		0.629566	0.174582		1.14246	-1.23337			1.14238	-1.24632			1.14314	-1.94036			1.14239	-1.76774
0.631959	1.01571		0.630821	0.557139		0.630731	0.173877		1.14446	-1.23388			1.14438	-1.24633			1.14414	-1.94139			1.14439	-1.76814
0.633124	1.01355		0.631986	0.555		0.631896	0.173888		1.14646	-1.23485			1.14638	-1.24633			1.14614	-1.94342			1.14639	-1.76909
0.634289	1.01085		0.63315	0.553438		0.633061	0.173528		1.14846	-1.23573			1.14838	-1.24633			1.14814	-1.94497			1.14839	-1.77008
0.635453	1.00837		0.634315	0.552098		0.634225	0.172518		1.15046	-1.23665			1.15038	-1.2463			1.15014	-1.94606			1.15039	-1.77102
0.636618	1.00536		0.63548	0.550519		0.63539	0.171546		1.15246	-1.23814			1.15238	-1.24589			1.15214	-1.94759			1.15239	-1.77201
0.637783	1.00224		0.636645	0.548962		0.636555	0.170948		1.15446	-1.23865			1.15438	-1.24496			1.15414	-1.94958			1.15439	-1.773
0.638948	0.999945		0.637809	0.548169		0.637719	0.170856		1.15646	-1.23997			1.15638	-1.24402			1.15613	-1.95071			1.15639	-1.77394
0.640112	0.997413		0.638974	0.546915		0.638884	0.170744		1.15846	-1.24162			1.15838	-1.24311			1.15813	-1.95179			1.15839	-1.7749
0.641277	0.994381		0.640139	0.544988		0.640049	0.170259		1.16046	-1.2424			1.16038	-1.24305			1.16013	-1.95285			1.16039	-1.77547
0.642442	0.991597		0.641304	0.544127		0.641214	0.169808		1.16346	-1.2421			1.16237	-1.24306			1.16213	-1.9539			1.16239	-1.77551
0.643607	0.989201		0.642468	0.542608		0.642378	0.169414		1.16446	-1.24168			1.16437	-1.24322			1.16413	-1.95496			1.16439	-1.77549
0.644771	0.986434		0.643633	0.540469		0.643543	0.168836		1.16646	-1.24029			1.16637	-1.24342			1.16613	-1.95607			1.16639	-1.77468
0.645936	0.984321		0.644798	0.539383		0.644708	0.167732		1.16846	-1.23834			1.16837	-1.24399			1.16813	-1.95673			1.16839	-1.77464
0.647101	0.981923		0.645962	0.537695		0.645873	0.166197		1.17046	-1.2364			1.17037	-1.24501			1.17013	-1.95873			1.17039	-1.7746
0.648266	0.978807		0.647127	0.536215		0.647037	0.165578		1.17246	-1.23369			1.17237	-1.24651			1.17213	-1.96076			1.17239	-1.77456
0.64943	0.976059		0.648292	0.53555		0.648202	0.164844		1.17446	-1.23281			1.17437	-1.24754			1.17413	-1.96284			1.17439	-1.77452
0.650595	0.973765		0.649457	0.534735		0.649367	0.164278		1.17646	-1.23235			1.17637	-1.24787			1.17613	-1.96498			1.17639	-1.77452
0.65176	0.970532		0.650621	0.534034		0.650531	0.163172		1.17846	-1.23263			1.17837	-1.24886			1.17813	-1.96708			1.17839	-1.77447
0.652924	0.968001		0.651786	0.532851		0.651696	0.162321		1.18046	-1.23316			1.18037	-1.24973			1.18013	-1.9692			1.18039	-1.77445
0.654089	0.964485		0.652951	0.53174		0.652861	0.162182		1.18246	-1.23476			1.18237	-1.2506			1.18213	-1.97125			1.18238	-1.7753
0.655254	0.961075		0.654116	0.530559		0.654026	0.161354		1.18446	-1.23529			1.18437	-1.25105			1.18413	-1.97367			1.18438	-1.77534
0.656419	0.957881		0.65528	0.529299		0.65519	0.159893		1.18646	-1.23632			1.18637	-1.25239			1.18613	-1.97462			1.18638	-1.77538
0.657583	0.955348		0.656445	0.527911		0.656355	0.158994		1.18846	-1.23729			1.18837	-1.25238			1.18813	-1.97552			1.18838	-1.77542
0.658748	0.953156		0.65761	0.526041		0.65752	0.158264		1.19046	-1.23825			1.19037	-1.25236			1.19013	-1.97596			1.19038	-1.77556
0.659913	0.950411		0.658775	0.524774		0.658684	0.158049		1.19246	-1.23843			1.19237	-1.25211			1.19313	-1.97582			1.19238	-1.77615
0.661078	0.947188		0.659939	0.52389		0.659849	0.157322		1.19446	-1.23857			1.19437	-1.25164			1.19413	-1.9754			1.19438	-1.77721
0.662242	0.944182		0.661104	0.52222		0.661014	0.156119		1.19646	-1.23853			1.19637	-1.25069			1.19613	-1.97433			1.19638	-1.77826
0.663407	0.94106		0.662269	0.519931		0.662179	0.155322		1.19846	-1.23842			1.19837	-1.24929			1.19813	-1.97325			1.19838	-1.77928
0.664572	0.939221		0.663434	0.51766		0.663343	0.154549		1.20046	-1.23827			1.20037	-1.24882			1.20013	-1.9717			1.20038	-1.78027
0.665737	0.93687		0.664598	0.515449		0.664508	0.153928		1.20246	-1.23812			1.20237	-1.24737			1.20213	-1.96882			1.20238	-1.78126
0.666901	0.93334		0.665763	0.514238		0.665673	0.153054		1.20446	-1.23804			1.20437	-1.24688			1.20413	-1.96592			1.20438	-1.78225
0.668066	0.930285		0.666928	0.51264		0.666838	0.152676		1.20646	-1.23793			1.20637	-1.24684			1.20613	-1.9634			1.20638	-1.78315
0.669231	0.92736		0.668092	0.512151		0.668002	0.152439		1.20846	-1.2378			1.20837	-1.24676			1.20813	-1.96128			1.20838	-1.78357
0.670396	0.924285		0.669257	0.510929		0.669167	0.15196		1.21046	-1.23769			1.21037	-1.24672			1.21013	-1.95959			1.21038	-1.78355
0.67156	0.921313		0.670422	0.509245		0.670332	0.151801		1.21246	-1.2377			1.21237	-1.24668			1.21213	-1.95804			1.21338	-1.7835
0.672725	0.918848		0.671587	0.507715		0.671497	0.151434		1.21446	-1.23774			1.21437	-1.24668			1.21413	-1.95691			1.21438	-1.7835
0.67389	0.916535		0.672751	0.506018		0.672661	0.15058		1.21646	-1.23785			1.21637	-1.24711			1.21613	-1.95584			1.21638	-1.7835
0.675055	0.913738		0.673916	0.504656		0.673826	0.1501		1.21846	-1.23797			1.21837	-1.24804			1.21813	-1.95584			1.21838	-1.78348
0.676219	0.911337		0.675081	0.502237		0.674991	0.149158		1.22046	-1.23808			1.22037	-1.2485			1.22013	-1.95582			1.22038	-1.78338
0.677384	0.909158		0.676246	0.500238		0.676155	0.149001		1.22246	-1.23816			1.22237	-1.24996			1.22213	-1.95579			1.22238	-1.78329
0.678549	0.906302		0.67741	0.499209		0.67732	0.14867		1.22446	-1.23818			1.22437	-1.25043			1.22413	-1.95584			1.22438	-1.78296
0.679714	0.903667		0.678575	0.497794		0.678485	0.148514		1.22646	-1.23814			1.22637	-1.25144			1.22613	-1.95588			1.22638	-1.78296
0.680878	0.900988		0.67974	0.496487		0.67965	0.148375		1.22846	-1.23807			1.22837	-1.25193			1.22813	-1.9563			1.22838	-1.7829
0.682043	0.89846		0.680905	0.495738		0.680814	0.148563		1.23046	-1.23797			1.23037	-1.25193			1.23013	-1.95632			1.23038	-1.78295
0.683208	0.896601		0.682069	0.49365		0.681979	0.148457		1.23246	-1.2379			1.23237	-1.25098			1.23213	-1.95691			1.23338	-1.78308
0.684372	0.89281		0.683234	0.491338		0.683144	0.148142		1.23446	-1.2378			1.23437	-1.25048			1.23413	-1.95788			1.23438	-1.78315
0.685537	0.889545		0.684399	0.489903		0.684309	0.147747		1.23646	-1.23769			1.23637	-1.25001			1.23613	-1.9584			1.23638	-1.78331
0.686702	0.887062		0.685564	0.489042		0.685473	0.146726		1.23846	-1.23758			1.23837	-1.24863			1.23813	-1.96			1.23838	-1.78346
0.687867	0.883388		0.686728	0.488141		0.686638	0.146449		1.24046	-1.23761			1.24037	-1.24816			1.24013	-1.96052			1.24038	-1.78379
0.689031	0.879574		0.687893	0.487354		0.687803	0.146071		1.24245	-1.23769			1.24237	-1.24678			1.24213	-1.96256			1.24338	-1.78387
0.690196	0.875505		0.689058	0.486656		0.688967	0.145347		1.24445	-1.23868			1.24437	-1.24674			1.24413	-1.96355			1.24438	-1.78392
0.691361	0.871965		0.690222	0.485362		0.690132	0.144989		1.24645	-1.23971			1.24637	-1.24666			1.24613	-1.96553			1.24638	-1.78392
0.692526	0.869042		0.691387	0.483745		0.691297	0.144468		1.24845	-1.2407			1.24837	-1.24653			1.24813	-1.9681			1.24838	-1.78395
0.69369	0.864832		0.692552	0.482418		0.692462	0.143832		1.25045	-1.24171			1.25037	-1.24651			1.25013	-1.96914			1.25038	-1.78399
0.694855	0.861697		0.693717	0.481378		0.693626	0.143322		1.25245	-1.24274			1.25237	-1.24641			1.25213	-1.97218			1.25238	-1.78489
0.69602	0.859332		0.694881	0.480456		0.694791	0.142079		1.25445	-1.24362			1.25437	-1.24638			1.25413	-1.97319			1.25438	-1.78579
0.697185	0.856327		0.696046	0.477849		0.695956	0.140575		1.25645	-1.24399			1.25637	-1.24634			1.25613	-1.97524			1.25638	-1.78682
0.698349	0.853232		0.697211	0.47698		0.697121	0.13996		1.25845	-1.24404			1.25837	-1.24632			1.25813	-1.97787			1.25838	-1.78784
0.699514	0.850764		0.698376	0.476477		0.698285	0.139522		1.26045	-1.24359			1.26037	-1.24634			1.26013	-1.97846			1.26038	-1.78885
0.700679	0.847358		0.69954	0.475324		0.69945	0.138736		1.26345	-1.24299			1.26237	-1.24743			1.26213	-1.98118			1.26338	-1.79038
0.701844	0.843138		0.700705	0.474153		0.700615	0.137812		1.26445	-1.24255			1.26437	-1.24746			1.26413	-1.98224			1.26438	-1.79085
0.703008	0.840589		0.70187	0.47372		0.701779	0.137472		1.26645	-1.24179			1.26637	-1.2475			1.26613	-1.98386			1.26638	-1.7921
0.704173	0.836838		0.703035	0.472768		0.702944	0.137257		1.26845	-1.2414			1.26837	-1.24901			1.26813	-1.98569			1.26838	-1.79217
0.705338	0.832873		0.704199	0.472002		0.704109	0.13658		1.27045	-1.24151			1.27037	-1.24948			1.27013	-1.98674			1.27038	-1.79176
0.706503	0.829918		0.705364	0.470897		0.705274	0.135607		1.27245	-1.24162			1.27237	-1.25103			1.27213	-1.98985			1.27238	-1.79124
0.707667	0.827386		0.706529	0.469642		0.706438	0.134665		1.27445	-1.24151			1.27437	-1.25153			1.27413	-1.99091			1.27438	-1.79072
0.708832	0.824121		0.707694	0.46823		0.707603	0.133843		1.27645	-1.24101			1.27637	-1.25251			1.27613	-1.99314			1.27638	-1.78975
0.709997	0.821141		0.708858	0.466477		0.708768	0.133714		1.27845	-1.24024			1.27837	-1.25247			1.27813	-1.99547			1.27838	-1.78891
0.711161	0.817719		0.710023	0.465147		0.709933	0.133388		1.28045	-1.24007			1.28037	-1.25206			1.28013	-1.99641			1.28038	-1.78849
0.712326	0.814128		0.711188	0.464108		0.711097	0.132939		1.28245	-1.23984			1.28237	-1.25169			1.28213	-1.99945			1.28338	-1.78804
0.713491	0.811086		0.712352	0.463707		0.712262	0.132564		1.28445	-1.23943			1.28437	-1.25128			1.28413	-2.00044			1.28438	-1.78799
0.714656	0.807899		0.713517	0.463449		0.713427	0.133315		1.28645	-1.23879			1.28637	-1.25045			1.28613	-2.00246			1.28638	-1.78844
0.71582	0.804421		0.714682	0.462794		0.714591	0.13342		1.28845	-1.23855			1.28837	-1.24962			1.28813	-2.00451			1.28838	-1.78891
0.716985	0.8015		0.715847	0.462613		0.715756	0.132947		1.29045	-1.23874			1.29037	-1.2488			1.29013	-2.00706			1.29038	-1.78938
0.71815	0.79894		0.717011	0.462161		0.716921	0.13219		1.29245	-1.23891			1.29237	-1.2476			1.29213	-2.01128			1.29238	-1.79028
0.719315	0.796855		0.718176	0.460816		0.718086	0.132141		1.29445	-1.23907			1.29437	-1.24764			1.29413	-2.01234			1.29438	-1.79058
0.720479	0.794452		0.719341	0.459387		0.71925	0.132275		1.29645	-1.23919			1.29637	-1.24772			1.29613	-2.01477			1.29638	-1.79139
0.721644	0.791461		0.720506	0.458144		0.720415	0.131627		1.29845	-1.2393			1.29837	-1.24781			1.29813	-2.01769			1.29838	-1.79025
0.722809	0.788336		0.72167	0.45703		0.72158	0.130712		1.30045	-1.23921			1.30037	-1.24789			1.30013	-2.01868			1.30038	-1.78989
0.723974	0.785561		0.722835	0.456486		0.722745	0.129399		1.30245	-1.23901			1.30237	-1.24827			1.30213	-2.02087			1.30238	-1.78864
0.725138	0.782917		0.724	0.455488		0.723909	0.1288		1.30445	-1.23929			1.30437	-1.24821			1.30413	-2.02145			1.30438	-1.78828
0.726303	0.779527		0.725165	0.45489		0.725074	0.127792		1.30645	-1.23919			1.30637	-1.24808			1.30613	-2.02298			1.30638	-1.78748
0.727468	0.776079		0.726329	0.45368		0.726239	0.127296		1.30845	-1.23959			1.30837	-1.24796			1.30813	-2.02465			1.30838	-1.78632
0.728633	0.772827		0.727494	0.452874		0.727403	0.126918		1.31045	-1.24045			1.31037	-1.24781			1.31013	-2.02564			1.31038	-1.78589
0.729797	0.769984		0.728659	0.452081		0.728568	0.126684		1.31345	-1.24129			1.31237	-1.24777			1.31213	-2.02741			1.31338	-1.78556
0.730962	0.767292		0.729823	0.451174		0.729733	0.125763		1.31445	-1.24126			1.31437	-1.24768			1.31413	-2.02802			1.31438	-1.78601
0.732127	0.763745		0.730988	0.450147		0.730898	0.12537		1.31645	-1.24118			1.31637	-1.24766			1.31613	-2.0296			1.31638	-1.78681
0.733292	0.760988		0.732153	0.449512		0.732062	0.12484		1.31845	-1.24111			1.31837	-1.24813			1.31814	-2.03108			1.31839	-1.78821
0.734456	0.758491		0.733318	0.448864		0.733227	0.124067		1.32045	-1.24054			1.32037	-1.24826			1.32014	-2.03157			1.32039	-1.78864
0.735621	0.755975		0.734482	0.448798		0.734392	0.123377		1.32346	-1.24039			1.32237	-1.24921			1.32214	-2.03308			1.32239	-1.79008
0.736786	0.753455		0.735647	0.447912		0.735557	0.122032		1.32446	-1.23989			1.32437	-1.24934			1.32414	-2.03322			1.32439	-1.79048
0.737951	0.750587		0.736812	0.447576		0.736721	0.120017		1.32646	-1.23887			1.32637	-1.24944			1.32614	-2.03428			1.32639	-1.79163
0.739115	0.748442		0.737977	0.447396		0.737886	0.118809		1.32846	-1.23789			1.32837	-1.24936			1.32814	-2.03527			1.32839	-1.793
0.74028	0.745558		0.739141	0.446412		0.739051	0.118209		1.33046	-1.23789			1.33037	-1.24932			1.33013	-2.03621			1.33039	-1.79352
0.741445	0.742281		0.740306	0.44622		0.740215	0.117737		1.33246	-1.23789			1.33337	-1.24872			1.33213	-2.03678			1.33339	-1.79449
0.74261	0.739913		0.741471	0.4463		0.74138	0.117315		1.33446	-1.2379			1.33437	-1.24825			1.33413	-2.03777			1.33439	-1.79496
0.743774	0.737635		0.742636	0.445332		0.742545	0.116639		1.33646	-1.23792			1.33637	-1.24812			1.33613	-2.03876			1.33639	-1.79499
0.744939	0.734678		0.7438	0.444174		0.74371	0.115815		1.33846	-1.238			1.33837	-1.24717			1.33813	-2.03886			1.33839	-1.79633
0.746104	0.732411		0.744965	0.443004		0.744874	0.114736		1.34046	-1.23803			1.34037	-1.24704			1.34013	-2.03881			1.34039	-1.79635
0.747268	0.730522		0.74613	0.441797		0.746039	0.114155		1.34346	-1.23803			1.34337	-1.24696			1.34213	-2.03832			1.34239	-1.79697
0.748433	0.728075		0.747295	0.440777		0.747204	0.113998		1.34446	-1.23802			1.34437	-1.24696			1.34413	-2.03775			1.34439	-1.79739
0.749598	0.725016		0.748459	0.439991		0.748369	0.113365		1.34646	-1.23799			1.34637	-1.24727			1.34613	-2.03671			1.34639	-1.79692
0.750763	0.721907		0.749624	0.439489		0.749533	0.112822		1.34846	-1.23795			1.34837	-1.24761			1.34813	-2.03612			1.34839	-1.79604
0.751927	0.720024		0.750789	0.438995		0.750698	0.112673		1.35046	-1.23791			1.35037	-1.2486			1.35013	-2.03603			1.35039	-1.7956
0.753092	0.718117		0.751953	0.438494		0.751863	0.112383		1.35246	-1.23786			1.35337	-1.25008			1.35313	-2.0359			1.35239	-1.7951
0.754257	0.715491		0.753118	0.438075		0.753027	0.111893		1.35446	-1.23779			1.35437	-1.25058			1.35413	-2.03585			1.35439	-1.79463
0.755422	0.712406		0.754283	0.438095		0.754192	0.111289		1.35646	-1.23769			1.35637	-1.25157			1.35613	-2.03621			1.35639	-1.79415
0.756586	0.709862		0.755448	0.437748		0.755357	0.110671		1.35846	-1.23769			1.35837	-1.25258			1.35813	-2.03665			1.35838	-1.79371
0.757751	0.707094		0.756612	0.43726		0.756522	0.110003		1.36046	-1.23769			1.36037	-1.25359			1.36013	-2.03717			1.36038	-1.79286
0.758916	0.704502		0.757777	0.437109		0.757686	0.109259		1.36346	-1.23775			1.36237	-1.25428			1.36213	-2.03816			1.36238	-1.79246
0.760081	0.702507		0.758942	0.436766		0.758851	0.109139		1.36446	-1.23821			1.36437	-1.25492			1.36413	-2.0387			1.36438	-1.79248
0.761245	0.700352		0.760107	0.436165		0.760016	0.10865		1.36646	-1.2392			1.36637	-1.25488			1.36613	-2.03876			1.36638	-1.79252
0.76241	0.69832		0.761271	0.435513		0.761181	0.107792		1.36846	-1.24022			1.36837	-1.25401			1.36813	-2.03881			1.36838	-1.79259
0.763575	0.696487		0.762436	0.434682		0.762345	0.107712		1.37046	-1.24125			1.37037	-1.25311			1.37013	-2.0389			1.37038	-1.79356
0.76474	0.694699		0.763601	0.433884		0.76351	0.107581		1.37346	-1.2428			1.37337	-1.25174			1.37213	-2.03892			1.37238	-1.79452
0.765904	0.692158		0.764766	0.432834		0.764675	0.107318		1.37446	-1.24327			1.37437	-1.25127			1.37413	-2.03892			1.37438	-1.79549
0.767069	0.689572		0.76593	0.431944		0.76584	0.106829		1.37646	-1.24423			1.37637	-1.25091			1.37613	-2.03885			1.37638	-1.79645
0.768234	0.687722		0.767095	0.431191		0.767004	0.106227		1.37846	-1.24511			1.37837	-1.25026			1.37813	-2.03798			1.37838	-1.79733
0.769399	0.686115		0.76826	0.430432		0.768169	0.105614		1.38046	-1.24553			1.38037	-1.24964			1.38013	-2.03704			1.38038	-1.79821
0.770563	0.684439		0.769424	0.42947		0.769334	0.104663		1.38246	-1.24553			1.38237	-1.2497			1.38313	-2.03553			1.38238	-1.79913
0.771728	0.68224		0.770589	0.427829		0.770498	0.103601		1.38446	-1.24551			1.38437	-1.2506			1.38413	-2.03503			1.38438	-1.8004
0.772893	0.680594		0.771754	0.426668		0.771663	0.10224		1.38646	-1.24551			1.38637	-1.25108			1.38613	-2.034			1.38638	-1.80108
0.774057	0.679204		0.772919	0.42567		0.772828	0.101348		1.38846	-1.24551			1.38837	-1.25124			1.38813	-2.03301			1.38838	-1.80204
0.775222	0.677105		0.774083	0.424225		0.773993	0.100742		1.39046	-1.24557			1.39037	-1.25124			1.39013	-2.03202			1.39038	-1.80303
0.776387	0.674407		0.775248	0.422529		0.775157	0.100627		1.39246	-1.24564			1.39337	-1.25064			1.39213	-2.0311			1.39338	-1.80415
0.777552	0.671281		0.776413	0.421804		0.776322	0.099784		1.39446	-1.24575			1.39437	-1.25035			1.39413	-2.03096			1.39438	-1.80452
0.778716	0.668508		0.777578	0.421555		0.777487	0.098267		1.39646	-1.24587			1.39637	-1.25009			1.39613	-2.03035			1.39638	-1.80524
0.779881	0.666092		0.778742	0.42077		0.778651	0.098266		1.39846	-1.24592			1.39837	-1.24914			1.39813	-2.02929			1.39838	-1.80591
0.781046	0.663571		0.779907	0.419621		0.779816	0.099048		1.40046	-1.24592			1.40037	-1.24815			1.40013	-2.02821			1.40038	-1.80636
0.782211	0.661228		0.781072	0.418515		0.780981	0.099349		1.40346	-1.2459			1.40237	-1.24764			1.40213	-2.02713			1.40238	-1.80672
0.783375	0.659319		0.782237	0.417473		0.782146	0.099099		1.40446	-1.24586			1.40437	-1.24744			1.40413	-2.02607			1.40438	-1.80685
0.78454	0.657076		0.783401	0.417189		0.78331	0.099069		1.40646	-1.24581			1.40637	-1.24732			1.40613	-2.02504			1.40638	-1.80695
0.785705	0.654798		0.784566	0.416877		0.784475	0.098612		1.40846	-1.24577			1.40837	-1.24714			1.40813	-2.024			1.40838	-1.80726
0.78687	0.653222		0.785731	0.416367		0.78564	0.098147		1.41046	-1.24577			1.41037	-1.24702			1.41013	-2.02299			1.41038	-1.80764
0.788034	0.651265		0.786896	0.416347		0.786805	0.097694		1.41246	-1.24579			1.41337	-1.2469			1.41213	-2.02252			1.41238	-1.80802
0.789199	0.648341		0.78806	0.415982		0.787969	0.097339		1.41446	-1.2458			1.41437	-1.24686			1.41413	-2.02246			1.41438	-1.80841
0.790364	0.646139		0.789225	0.414995		0.789134	0.097647		1.41645	-1.2458			1.41637	-1.24778			1.41613	-2.02239			1.41638	-1.80867
0.791529	0.644833		0.79039	0.413942		0.790299	0.097538		1.41845	-1.24584			1.41837	-1.24879			1.41813	-2.02225			1.41838	-1.80874
0.792693	0.642908		0.791555	0.413105		0.791463	0.097183		1.42045	-1.24584			1.42037	-1.24978			1.42013	-2.02204			1.42038	-1.80874
0.793858	0.640625		0.792719	0.411535		0.792628	0.096733		1.42245	-1.24586			1.42337	-1.25142			1.42313	-2.02044			1.42238	-1.80874
0.795023	0.638821		0.793884	0.410479		0.793793	0.096747		1.42445	-1.24586			1.42437	-1.25198			1.42413	-2.01983			1.42438	-1.80874
0.796188	0.637114		0.795049	0.409641		0.794958	0.097506		1.42645	-1.24538			1.42637	-1.25304			1.42613	-2.01861			1.42638	-1.80879
0.797352	0.63504		0.796213	0.408293		0.796122	0.097368		1.42845	-1.24439			1.42837	-1.25388			1.42813	-2.01746			1.42838	-1.80883
0.798517	0.633494		0.797378	0.407326		0.797287	0.096901		1.43045	-1.24349			1.43037	-1.25452			1.43013	-2.01646			1.43038	-1.80883
0.799682	0.631325		0.798543	0.406495		0.798452	0.096524		1.43345	-1.24273			1.43337	-1.25398			1.43213	-2.01541			1.43238	-1.80883
0.800847	0.629211		0.799708	0.405671		0.799617	0.095843		1.43445	-1.24232			1.43437	-1.25376			1.43413	-2.01397			1.43438	-1.80883
0.802011	0.627018		0.800872	0.405001		0.800781	0.095366		1.43645	-1.24159			1.43637	-1.25372			1.43613	-2.01213			1.43638	-1.80883
0.803176	0.624901		0.802037	0.404688		0.801946	0.095456		1.43845	-1.2405			1.43837	-1.2537			1.43813	-2.01107			1.43838	-1.80883
0.804341	0.622785		0.803202	0.404419		0.803111	0.095444		1.44045	-1.24008			1.44037	-1.2537			1.44013	-2.00921			1.44038	-1.80881
0.805505	0.620678		0.804367	0.403975		0.804276	0.095466		1.44245	-1.23931			1.44237	-1.25368			1.44213	-2.00733			1.44238	-1.80876
0.80667	0.618335		0.805531	0.403335		0.80544	0.095112		1.44445	-1.23927			1.44437	-1.25386			1.44413	-2.00537			1.44438	-1.80871
0.807835	0.616369		0.806696	0.403058		0.806605	0.094285		1.44645	-1.2392			1.44637	-1.25422			1.44613	-2.00335			1.44638	-1.80876
0.809	0.614416		0.807861	0.402845		0.80777	0.094084		1.44845	-1.23991			1.44837	-1.2546			1.44813	-2.00139			1.44838	-1.80883
0.810164	0.611706		0.809026	0.401809		0.808934	0.093841		1.45045	-1.24064			1.45037	-1.25496			1.45013	-1.9999			1.45038	-1.80897
0.811329	0.608748		0.81019	0.400624		0.810099	0.093568		1.45245	-1.24137			1.45337	-1.2545			1.45213	-1.99887			1.45238	-1.80909
0.812494	0.606963		0.811355	0.399346		0.811264	0.093924		1.45445	-1.24179			1.45437	-1.25407			1.45413	-1.99788			1.45438	-1.80921
0.813659	0.606398		0.81252	0.398151		0.812429	0.094421		1.45645	-1.24269			1.45637	-1.25401			1.45613	-1.99778			1.45638	-1.80942
0.814823	0.60523		0.813684	0.397327		0.813593	0.094068		1.45845	-1.24403			1.45837	-1.25401			1.45813	-1.99778			1.45838	-1.81003
0.815988	0.603184		0.814849	0.396541		0.814758	0.093294		1.46045	-1.24449			1.46037	-1.25399			1.46013	-1.99778			1.46038	-1.81027
0.817153	0.601634		0.816014	0.39522		0.815923	0.092884		1.46345	-1.24588			1.46237	-1.25349			1.46213	-1.99826			1.46238	-1.81043
0.818318	0.599977		0.817179	0.393889		0.817088	0.092081		1.46445	-1.2459			1.46437	-1.25347			1.46413	-1.99819			1.46438	-1.81057
0.819482	0.597844		0.818343	0.392511		0.818252	0.09116		1.46645	-1.24592			1.46637	-1.25261			1.46613	-1.99809			1.46638	-1.81053
0.820647	0.595966		0.819508	0.391392		0.819417	0.091268		1.46845	-1.24596			1.46837	-1.25176			1.46813	-1.99791			1.46838	-1.81041
0.821812	0.59383		0.820673	0.390558		0.820582	0.091559		1.47045	-1.24588			1.47037	-1.25166			1.47013	-1.99739			1.47038	-1.81077
0.822977	0.591621		0.821838	0.390245		0.821746	0.091217		1.47245	-1.24586			1.47237	-1.25082			1.47213	-1.99647			1.47238	-1.81154
0.824141	0.58973		0.823002	0.389705		0.822911	0.090793		1.47445	-1.24586			1.47437	-1.24993			1.47413	-1.99539			1.47438	-1.81197
0.825306	0.587744		0.824167	0.389115		0.824076	0.090898		1.47645	-1.2459			1.47637	-1.24909			1.47613	-1.99372			1.47638	-1.8128
0.826471	0.585161		0.825332	0.388588		0.825241	0.090245		1.47845	-1.2459			1.47837	-1.24875			1.47813	-1.99114			1.47838	-1.81369
0.827636	0.583139		0.826497	0.387499		0.826405	0.089911		1.48045	-1.2459			1.48037	-1.24879			1.48013	-1.98912			1.48038	-1.81461
0.8288	0.581914		0.827661	0.38681		0.82757	0.090178		1.48345	-1.24589			1.48237	-1.25002			1.48213	-1.9871			1.48238	-1.8156
0.829965	0.580336		0.828826	0.386556		0.828735	0.090301		1.48445	-1.24585			1.48437	-1.25155			1.48413	-1.98512			1.48438	-1.81668
0.83113	0.577698		0.829991	0.385038		0.8299	0.090551		1.48645	-1.24577			1.48637	-1.25342			1.48613	-1.98288			1.48638	-1.8173
0.832294	0.574979		0.831156	0.38336		0.831064	0.090307		1.48845	-1.24568			1.48837	-1.2548			1.48813	-1.98069			1.48838	-1.81739
0.833459	0.572716		0.83232	0.38278		0.832229	0.089986		1.49045	-1.24564			1.49037	-1.25575			1.49013	-1.97853			1.49038	-1.81741
0.834624	0.571117		0.833485	0.382579		0.833394	0.089209		1.49245	-1.24572			1.49237	-1.25662			1.49213	-1.97601			1.49238	-1.81753
0.835789	0.569944		0.83465	0.382045		0.834558	0.088782		1.49445	-1.24575			1.49437	-1.25703			1.49413	-1.97388			1.49438	-1.81769
0.836953	0.568425		0.835814	0.381413		0.835723	0.089167		1.49645	-1.24581			1.49637	-1.25749			1.49613	-1.97176			1.49638	-1.8176
0.838118	0.567033		0.836979	0.380735		0.836888	0.088673		1.49845	-1.2459			1.49837	-1.25718			1.49813	-1.96964			1.49838	-1.81767
0.839283	0.565561		0.838144	0.380455		0.838053	0.08727		1.50045	-1.24605			1.50037	-1.25704			1.50013	-1.96757			1.50038	-1.81762
0.840448	0.564358		0.839309	0.379753		0.839217	0.086433		1.50245	-1.24709			1.50337	-1.25574			1.50213	-1.96609			1.50238	-1.81667
0.841612	0.562988		0.840473	0.378648		0.840382	0.086221		1.50445	-1.24812			1.50437	-1.2553			1.50413	-1.964			1.50438	-1.81573
0.842777	0.561686		0.841638	0.377323		0.841547	0.085935		1.50645	-1.24913			1.50637	-1.25527			1.50612	-1.96197			1.50638	-1.81575
0.843942	0.560872		0.842803	0.376449		0.842712	0.086094		1.50845	-1.25005			1.50837	-1.25527			1.50812	-1.96088			1.50838	-1.8157
0.845107	0.559191		0.843968	0.375498		0.843876	0.085484		1.51045	-1.25097			1.51037	-1.25529			1.51012	-1.9594			1.51038	-1.81556
0.846271	0.556906		0.845132	0.373643		0.845041	0.084419		1.51245	-1.25188			1.51236	-1.25535			1.51212	-1.95746			1.51238	-1.8165
0.847436	0.555446		0.846297	0.372565		0.846206	0.084281		1.51445	-1.25281			1.51436	-1.25539			1.51412	-1.95549			1.51438	-1.81699
0.848601	0.554217		0.847462	0.372309		0.84737	0.084004		1.51645	-1.25371			1.51636	-1.25543			1.51612	-1.95447			1.51638	-1.8176
0.849766	0.552522		0.848627	0.372197		0.848535	0.083961		1.51845	-1.2537			1.51836	-1.25543			1.51812	-1.95047			1.51838	-1.81864
0.85093	0.551018		0.849791	0.371449		0.8497	0.083681		1.52045	-1.2537			1.52036	-1.25545			1.52012	-1.94838			1.52038	-1.81968
0.852095	0.549134		0.850956	0.370191		0.850865	0.082995		1.52345	-1.25367			1.52336	-1.25547			1.52212	-1.94626			1.52338	-1.81972
0.85326	0.546899		0.852121	0.368688		0.852029	0.082328		1.52445	-1.25365			1.52436	-1.25548			1.52412	-1.94518			1.52438	-1.81972
0.854425	0.545		0.853285	0.367102		0.853194	0.081906		1.52645	-1.25365			1.52636	-1.25554			1.52612	-1.94268			1.52638	-1.81975
0.855589	0.54327		0.85445	0.366208		0.854359	0.081978		1.52845	-1.25372			1.52836	-1.25554			1.52812	-1.93998			1.52838	-1.81895
0.856754	0.541125		0.855615	0.365216		0.855524	0.081786		1.53045	-1.25376			1.53036	-1.25553			1.53012	-1.93895			1.53038	-1.81858
0.857919	0.539305		0.85678	0.364105		0.856688	0.081974		1.53245	-1.25391			1.53336	-1.25549			1.53212	-1.93582			1.53337	-1.81818
0.859083	0.537902		0.857944	0.363295		0.857853	0.081469		1.53445	-1.254			1.53436	-1.25547			1.53412	-1.93525			1.53437	-1.81825
0.860248	0.536539		0.859109	0.36282		0.859018	0.080534		1.53645	-1.25404			1.53636	-1.255			1.53612	-1.93415			1.53637	-1.81834
0.861413	0.535811		0.860274	0.362475		0.860182	0.080029		1.53845	-1.25414			1.53836	-1.25498			1.53812	-1.93262			1.53837	-1.81888
0.862578	0.534738		0.861439	0.361673		0.861347	0.079245		1.54045	-1.25411			1.54036	-1.25498			1.54012	-1.93175			1.54037	-1.81982
0.863742	0.532675		0.862603	0.361247		0.862512	0.078547		1.54245	-1.25405			1.54236	-1.255			1.54312	-1.9297			1.54237	-1.82074
0.864907	0.530565		0.863768	0.360845		0.863677	0.07815		1.54445	-1.25392			1.54436	-1.25502			1.54412	-1.92876			1.54437	-1.82165
0.866072	0.529186		0.864933	0.360118		0.864841	0.078361		1.54645	-1.25289			1.54636	-1.25504			1.54613	-1.9277			1.54638	-1.82245
0.867237	0.528401		0.866098	0.358992		0.866006	0.0783		1.54845	-1.25219			1.54836	-1.2551			1.54813	-1.92565			1.54838	-1.8233
0.868401	0.52752		0.867262	0.358052		0.867171	0.07752		1.55046	-1.25123			1.55036	-1.25514			1.55013	-1.9246			1.55038	-1.8241
0.869566	0.526308		0.868427	0.357496		0.868336	0.076545		1.55246	-1.25031			1.55336	-1.25567			1.55213	-1.92135			1.55238	-1.8249
0.870731	0.524946		0.869592	0.357067		0.8695	0.075864		1.55446	-1.25009			1.55436	-1.25569			1.55413	-1.92026			1.55438	-1.8253
0.871896	0.522545		0.870757	0.35621		0.870665	0.075236		1.55646	-1.25002			1.55636	-1.25573			1.55613	-1.91814			1.55638	-1.82527
0.87306	0.520364		0.871921	0.355525		0.87183	0.074533		1.55846	-1.24957			1.55836	-1.25623			1.55813	-1.91598			1.55838	-1.82527
0.874225	0.519206		0.873086	0.354539		0.872994	0.074106		1.56046	-1.24863			1.56036	-1.25621			1.56013	-1.91384			1.56038	-1.82525
0.87539	0.51798		0.874251	0.35407		0.874159	0.073552		1.56246	-1.24859			1.56236	-1.25621			1.56213	-1.91062			1.56238	-1.82527
0.876555	0.516682		0.875416	0.353814		0.875324	0.072921		1.56446	-1.24817			1.56437	-1.25621			1.56413	-1.90954			1.56438	-1.8253
0.877719	0.515815		0.87658	0.354226		0.876489	0.072538		1.56646	-1.24806			1.56637	-1.25617			1.56613	-1.90798			1.56638	-1.82537
0.878884	0.513668		0.877745	0.353527		0.877653	0.071629		1.56846	-1.24798			1.56837	-1.25611			1.56813	-1.90503			1.56838	-1.82542
0.880049	0.512223		0.87891	0.35285		0.878818	0.070373		1.57046	-1.24759			1.57037	-1.25607			1.57013	-1.90404			1.57038	-1.82544
0.881214	0.510306		0.880074	0.351344		0.879983	0.070043		1.57346	-1.24776			1.57237	-1.25553			1.57213	-1.90187			1.57238	-1.82554
0.882378	0.508145		0.881239	0.35023		0.881148	0.069765		1.57446	-1.24819			1.57437	-1.25553			1.57413	-1.90133			1.57438	-1.82561
0.883543	0.506892		0.882404	0.349608		0.882312	0.068985		1.57646	-1.2492			1.57637	-1.25557			1.57613	-1.90027			1.57638	-1.82575
0.884708	0.505731		0.883569	0.34864		0.883477	0.068814		1.57846	-1.25023			1.57837	-1.25603			1.57813	-1.89921			1.57838	-1.82721
0.885873	0.504322		0.884733	0.347873		0.884642	0.068613		1.58046	-1.25121			1.58037	-1.25695			1.58013	-1.89766			1.58038	-1.82768
0.887037	0.502291		0.885898	0.347509		0.885807	0.067959		1.58346	-1.25265			1.58337	-1.25792			1.58213	-1.89413			1.58338	-1.82916
0.888202	0.500547		0.887063	0.347164		0.886971	0.067348		1.58446	-1.25311			1.58437	-1.25796			1.58413	-1.89312			1.58438	-1.82965
0.889367	0.499586		0.888228	0.347035		0.888136	0.066332		1.58646	-1.25361			1.58637	-1.25802			1.58613	-1.8911			1.58638	-1.83064
0.890531	0.498648		0.889392	0.346945		0.889301	0.065575		1.58846	-1.25357			1.58837	-1.25811			1.58813	-1.88811			1.58838	-1.8313
0.891696	0.497274		0.890557	0.34664		0.890465	0.065282		1.59045	-1.25355			1.59037	-1.25806			1.59013	-1.88508			1.59038	-1.83224
0.892861	0.495325		0.891722	0.346263		0.89163	0.065317		1.59245	-1.25259			1.59237	-1.2579			1.59213	-1.88046			1.59238	-1.83311
0.894026	0.493434		0.892887	0.346263		0.892795	0.065384		1.59445	-1.2516			1.59437	-1.25745			1.59413	-1.87884			1.59438	-1.83311
0.89519	0.492144		0.894051	0.345812		0.89396	0.06529		1.59645	-1.2509			1.59637	-1.25654			1.59613	-1.87533			1.59638	-1.8322
0.896355	0.490281		0.895216	0.345506		0.895124	0.065322		1.59845	-1.25056			1.59837	-1.25567			1.59813	-1.87321			1.59838	-1.83123
0.89752	0.488921		0.896381	0.345394		0.896289	0.065067		1.60045	-1.25056			1.60037	-1.25567			1.60013	-1.87112			1.60038	-1.83029
0.898685	0.487211		0.897545	0.345014		0.897454	0.065079		1.60245	-1.25052			1.60237	-1.25573			1.60213	-1.86788			1.60338	-1.82907
0.899849	0.48521		0.89871	0.344838		0.898619	0.064689		1.60445	-1.25052			1.60437	-1.25604			1.60413	-1.8668			1.60438	-1.82911
0.901014	0.483021		0.899875	0.344168		0.899783	0.064213		1.60645	-1.25052			1.60637	-1.25614			1.60613	-1.86468			1.60638	-1.82853
0.902179	0.481142		0.90104	0.343026		0.900948	0.06266		1.60845	-1.25142			1.60837	-1.2568			1.60813	-1.86151			1.60838	-1.82825
0.903344	0.480013		0.902204	0.341914		0.902113	0.062821		1.61045	-1.25231			1.61037	-1.25785			1.61013	-1.85829			1.61038	-1.82798
0.904508	0.478994		0.903369	0.341329		0.903277	0.063368		1.61245	-1.25286			1.61337	-1.2593			1.61213	-1.85443			1.61238	-1.82828
0.905673	0.477261		0.904534	0.340081		0.904442	0.062707		1.61445	-1.25311			1.61437	-1.25979			1.61413	-1.85319			1.61438	-1.82836
0.906838	0.475262		0.905699	0.338144		0.905607	0.061849		1.61645	-1.25304			1.61637	-1.26076			1.61613	-1.85093			1.61638	-1.82925
0.908003	0.473597		0.906863	0.33625		0.906772	0.06077		1.61845	-1.25298			1.61837	-1.26167			1.61813	-1.84856			1.61838	-1.83019
0.909167	0.471465		0.908028	0.335088		0.907936	0.06013		1.62045	-1.25248			1.62037	-1.26231			1.62013	-1.84673			1.62038	-1.83078
0.910332	0.469893		0.909193	0.335027		0.909101	0.059609		1.62245	-1.25208			1.62237	-1.26324			1.62213	-1.84402			1.62338	-1.83146
0.911497	0.468562		0.910358	0.335089		0.910266	0.059689		1.62445	-1.25212			1.62437	-1.26361			1.62413	-1.8431			1.62438	-1.83177
0.912662	0.466948		0.911522	0.335089		0.91143	0.059031		1.62645	-1.25125			1.62637	-1.26357			1.62613	-1.8418			1.62638	-1.83213
0.913826	0.465332		0.912687	0.334814		0.912595	0.058036		1.62845	-1.25038			1.62837	-1.26355			1.62813	-1.84025			1.62838	-1.83284
0.914991	0.464237		0.913852	0.334154		0.91376	0.05703		1.63045	-1.24996			1.63037	-1.2635			1.63013	-1.8385			1.63038	-1.83368
0.916156	0.46362		0.915017	0.334163		0.914925	0.055633		1.63245	-1.25004			1.63337	-1.26348			1.63313	-1.83553			1.63238	-1.83373
0.91732	0.462441		0.916181	0.333601		0.916089	0.055364		1.63445	-1.24959			1.63437	-1.2635			1.63413	-1.83431			1.63438	-1.83373
0.918485	0.460961		0.917346	0.332491		0.917254	0.055344		1.63645	-1.24913			1.63637	-1.2636			1.63613	-1.8329			1.63638	-1.83371
0.91965	0.459445		0.918511	0.331981		0.918419	0.054951		1.63845	-1.2495			1.63837	-1.26449			1.63813	-1.83089			1.63838	-1.83371
0.920815	0.457947		0.919675	0.331374		0.919584	0.055098		1.64045	-1.24942			1.64037	-1.26539			1.64013	-1.82936			1.64038	-1.83371
0.921979	0.457224		0.92084	0.330121		0.920748	0.054395		1.64245	-1.24944			1.64237	-1.26591			1.64313	-1.82608			1.64238	-1.83371
0.923144	0.456175		0.922005	0.329184		0.921913	0.053811		1.64445	-1.24944			1.64437	-1.26601			1.64413	-1.82503			1.64438	-1.83371
0.924309	0.455624		0.92317	0.328114		0.923078	0.053453		1.64645	-1.24905			1.64637	-1.26613			1.64613	-1.82291			1.64638	-1.8342
0.925474	0.454335		0.924334	0.327005		0.924242	0.052972		1.64845	-1.24905			1.64837	-1.26665			1.64813	-1.8207			1.64838	-1.83514
0.926638	0.453258		0.925499	0.32669		0.925407	0.052904		1.65045	-1.24959			1.65037	-1.2671			1.65013	-1.81808			1.65038	-1.83608
0.927803	0.452344		0.926664	0.326202		0.926572	0.052734		1.65245	-1.25055			1.65237	-1.26793			1.65213	-1.81504			1.65238	-1.83754
0.928968	0.451149		0.927829	0.325536		0.927737	0.051963		1.65445	-1.25063			1.65437	-1.26793			1.65413	-1.81277			1.65438	-1.83804
0.930133	0.4502		0.928993	0.325232		0.928901	0.051495		1.65645	-1.2507			1.65637	-1.26793			1.65613	-1.81002			1.65638	-1.83891
0.931297	0.448527		0.930158	0.323875		0.930066	0.051877		1.65845	-1.25162			1.65837	-1.26832			1.65813	-1.80752			1.65838	-1.8398
0.932462	0.44718		0.931323	0.323043		0.931231	0.052548		1.66045	-1.2526			1.66037	-1.26916			1.66013	-1.80461			1.66038	-1.8407
0.933627	0.445704		0.932488	0.321737		0.932396	0.052692		1.66345	-1.25344			1.66237	-1.27001			1.66213	-1.80168			1.66238	-1.84112
0.934792	0.444168		0.933652	0.320915		0.93356	0.053091		1.66445	-1.25342			1.66437	-1.2704			1.66413	-1.79883			1.66438	-1.8411
0.935956	0.442242		0.934817	0.319734		0.934725	0.053342		1.66645	-1.2534			1.66637	-1.2709			1.66613	-1.79683			1.66638	-1.84118
0.937121	0.441546		0.935982	0.319381		0.93589	0.053309		1.66845	-1.25345			1.66837	-1.2709			1.66813	-1.79481			1.66838	-1.8413
0.938286	0.440653		0.937146	0.318747		0.937055	0.053349		1.67045	-1.25338			1.67037	-1.27047			1.67013	-1.79278			1.67038	-1.8413
0.939451	0.440208		0.938311	0.318537		0.938219	0.052388		1.67245	-1.25334			1.67237	-1.26956			1.67213	-1.79028			1.67238	-1.84142
0.940615	0.439577		0.939476	0.318181		0.939384	0.05194		1.67445	-1.25385			1.67437	-1.26874			1.67413	-1.78807			1.67438	-1.84151
0.94178	0.438193		0.940641	0.317549		0.940549	0.051892		1.67645	-1.25399			1.67637	-1.26785			1.67613	-1.78579			1.67638	-1.84166
0.942945	0.43732		0.941805	0.316948		0.941713	0.051896		1.67845	-1.25357			1.67837	-1.26704			1.67813	-1.78352			1.67838	-1.84176
0.944109	0.436496		0.94297	0.316554		0.942878	0.051732		1.68045	-1.2532			1.68037	-1.26629			1.68012	-1.78124			1.68038	-1.8419
0.945274	0.435803		0.944135	0.316147		0.944043	0.051589		1.68345	-1.25283			1.68237	-1.26548			1.68312	-1.77783			1.68238	-1.84192
0.946439	0.434968		0.9453	0.314927		0.945208	0.051558		1.68445	-1.25233			1.68437	-1.26463			1.68412	-1.77665			1.68438	-1.84188
0.947604	0.433662		0.946464	0.313948		0.946372	0.051204		1.68645	-1.25187			1.68636	-1.2642			1.68612	-1.77364			1.68638	-1.84188
0.948768	0.431937		0.947629	0.313366		0.947537	0.050461		1.68845	-1.25044			1.68836	-1.26424			1.68812	-1.7706			1.68838	-1.84192
0.949933	0.430847		0.948794	0.312368		0.948702	0.049885		1.69045	-1.24997			1.69036	-1.26421			1.69012	-1.76763			1.69038	-1.84183
0.951098	0.430144		0.949959	0.311308		0.949867	0.04998		1.69245	-1.24982			1.69236	-1.26413			1.69212	-1.76555			1.69238	-1.84131
0.952263	0.429529		0.951123	0.310218		0.951031	0.050007		1.69445	-1.25032			1.69436	-1.26397			1.69412	-1.76249			1.69438	-1.84114
0.953427	0.428282		0.952288	0.308972		0.952196	0.04907		1.69645	-1.2508			1.69636	-1.26381			1.69612	-1.75948			1.69638	-1.84104
0.954592	0.426926		0.953453	0.308198		0.953361	0.048268		1.69845	-1.25057			1.69836	-1.26361			1.69812	-1.75598			1.69838	-1.84099
0.955757	0.425179		0.954618	0.307101		0.954525	0.048162		1.70045	-1.25105			1.70036	-1.26357			1.70012	-1.75251			1.70038	-1.84103
0.956922	0.423943		0.955782	0.305531		0.95569	0.047882		1.70245	-1.25249			1.70336	-1.26349			1.70212	-1.74938			1.70238	-1.84105
0.958086	0.423269		0.956947	0.30374		0.956855	0.047813		1.70445	-1.25299			1.70436	-1.26345			1.70412	-1.7463			1.70438	-1.84103
0.959251	0.422993		0.958112	0.302522		0.95802	0.047784		1.70645	-1.25349			1.70636	-1.26346			1.70612	-1.74319			1.70638	-1.84207
0.960416	0.422038		0.959276	0.302016		0.959184	0.048032		1.70845	-1.25347			1.70836	-1.26351			1.70812	-1.74008			1.70837	-1.84358
0.961581	0.419992		0.960441	0.301632		0.960349	0.04714		1.71045	-1.25347			1.71036	-1.26355			1.71012	-1.73794			1.71037	-1.84471
0.962745	0.419335		0.961606	0.301565		0.961514	0.04703		1.71245	-1.25342			1.71236	-1.26357			1.71212	-1.73542			1.71337	-1.84534
0.96391	0.418635		0.962771	0.301284		0.962679	0.046798		1.71445	-1.25338			1.71436	-1.26363			1.71412	-1.73295			1.71437	-1.84584
0.965075	0.417927		0.963935	0.30125		0.963843	0.046553		1.71645	-1.2533			1.71636	-1.26363			1.71612	-1.73045			1.71637	-1.84673
0.96624	0.417131		0.9651	0.301471		0.965008	0.046516		1.71845	-1.25238			1.71836	-1.26369			1.71812	-1.72848			1.71837	-1.8472
0.967404	0.416137		0.966265	0.300634		0.966173	0.046402		1.72045	-1.25144			1.72036	-1.26326			1.72012	-1.72735			1.72037	-1.84812
0.968569	0.415039		0.96743	0.299172		0.967337	0.045611		1.72345	-1.25005			1.72336	-1.263			1.72212	-1.72627			1.72237	-1.84812
0.969734	0.413706		0.968594	0.298373		0.968502	0.044968		1.72445	-1.24998			1.72436	-1.26291			1.72412	-1.72424			1.72437	-1.84812
0.970899	0.412811		0.969759	0.298023		0.969667	0.044559		1.72645	-1.24983			1.72636	-1.26194			1.72612	-1.72219			1.72637	-1.84815
0.972063	0.411629		0.970924	0.297572		0.970832	0.044494		1.72845	-1.24983			1.72836	-1.26093			1.72812	-1.71972			1.72837	-1.84909
0.973228	0.410063		0.972089	0.296893		0.971996	0.044503		1.73045	-1.25003			1.73036	-1.25992			1.73012	-1.71751			1.73037	-1.84912
0.974393	0.408442		0.973253	0.295484		0.973161	0.044685		1.73245	-1.25063			1.73336	-1.25838			1.73212	-1.71491			1.73237	-1.84867
0.975557	0.407493		0.974418	0.295053		0.974326	0.044732		1.73445	-1.25113			1.73436	-1.25788			1.73412	-1.71178			1.73437	-1.84822
0.976722	0.406581		0.975583	0.294666		0.975491	0.044884		1.73645	-1.25212			1.73636	-1.25732			1.73612	-1.70869			1.73637	-1.84732
0.977887	0.405244		0.976748	0.293247		0.976655	0.044509		1.73845	-1.25303			1.73836	-1.25697			1.73812	-1.70561			1.73837	-1.84685
0.979052	0.403963		0.977912	0.291865		0.97782	0.044203		1.74045	-1.25349			1.74036	-1.25711			1.74012	-1.70337			1.74037	-1.84679
0.980217	0.403076		0.979077	0.290431		0.978985	0.044859		1.74345	-1.25352			1.74236	-1.2581			1.74312	-1.70004			1.74237	-1.84686
0.981381	0.402533		0.980242	0.28976		0.980149	0.044386		1.74445	-1.25343			1.74436	-1.25917			1.74412	-1.69891			1.74437	-1.84695
0.982546	0.400926		0.981406	0.28879		0.981314	0.043523		1.74645	-1.25328			1.74636	-1.2602			1.74612	-1.69609			1.74637	-1.84701
0.983711	0.399477		0.982571	0.288777		0.982479	0.042395		1.74845	-1.25304			1.74836	-1.26121			1.74812	-1.6935			1.74837	-1.8476
0.984875	0.397878		0.983736	0.287924		0.983644	0.04212		1.75045	-1.253			1.75036	-1.26222			1.75012	-1.69136			1.75037	-1.84864
0.98604	0.396307		0.984901	0.287277		0.984808	0.042322		1.75345	-1.25414			1.75336	-1.26362			1.75212	-1.68825			1.75237	-1.84967
0.987205	0.395486		0.986065	0.286031		0.985973	0.042738		1.75445	-1.25458			1.75436	-1.26317			1.75412	-1.68517			1.75437	-1.85029
0.98837	0.394356		0.98723	0.284828		0.987138	0.042797		1.75645	-1.25544			1.75636	-1.26224			1.75612	-1.68215			1.75637	-1.85136
0.989534	0.393402		0.988395	0.284544		0.988303	0.042657		1.75845	-1.25684			1.75836	-1.26212			1.75812	-1.67857			1.75837	-1.85232
0.990699	0.392388		0.98956	0.284181		0.989467	0.041869		1.76045	-1.25736			1.76036	-1.26204			1.76012	-1.67551			1.76037	-1.85326
0.991864	0.391183		0.990724	0.284279		0.990632	0.041735		1.76245	-1.25754			1.76236	-1.26196			1.76212	-1.67221			1.76237	-1.85425
0.993029	0.390307		0.991889	0.28321		0.991797	0.041055		1.76445	-1.25764			1.76436	-1.2619			1.76412	-1.66909			1.76437	-1.85519
0.994193	0.389865		0.993054	0.282292		0.992961	0.040599		1.76644	-1.25761			1.76636	-1.26186			1.76612	-1.66603			1.76637	-1.85608
0.995358	0.388483		0.994219	0.281192		0.994126	0.040613		1.76844	-1.25684			1.76836	-1.26188			1.76812	-1.66394			1.76837	-1.85631
0.996523	0.38692		0.995383	0.280141		0.995291	0.040189		1.77044	-1.2559			1.77036	-1.26237			1.77012	-1.66184			1.77037	-1.85641
0.997688	0.385367		0.996548	0.279237		0.996456	0.03997		1.77244	-1.25466			1.77336	-1.26324			1.77213	-1.65968			1.77237	-1.85605
0.998852	0.384071		0.997713	0.278244		0.99762	0.039771		1.77444	-1.25422			1.77436	-1.26333			1.77413	-1.65768			1.77438	-1.85523
1.00002	0.382933		0.998878	0.276919		0.998785	0.039109		1.77645	-1.25334			1.77636	-1.26337			1.77613	-1.65613			1.77638	-1.8544
1.00118	0.382167		1.00004	0.275704		0.99995	0.037988		1.77845	-1.25332			1.77836	-1.26341			1.77813	-1.65512			1.77838	-1.85344
1.00235	0.381402		1.00121	0.274626		1.00111	0.037615		1.78045	-1.25334			1.78036	-1.26349			1.78013	-1.65406			1.78038	-1.85293
1.00351	0.380032		1.00237	0.273976		1.00228	0.037334		1.78245	-1.25349			1.78236	-1.26357			1.78213	-1.65299			1.78238	-1.85203
1.00468	0.378719		1.00354	0.273559		1.00344	0.037155		1.78445	-1.25358			1.78436	-1.26363			1.78413	-1.65193			1.78438	-1.8518
1.00584	0.377227		1.0047	0.273194		1.00461	0.036957		1.78645	-1.25373			1.78636	-1.26365			1.78613	-1.65087			1.78638	-1.85248
1.007	0.376276		1.00587	0.272961		1.00577	0.036463		1.78845	-1.25369			1.78836	-1.26517			1.78813	-1.64936			1.78838	-1.85262
1.00817	0.375211		1.00703	0.271504		1.00694	0.036082		1.79045	-1.25365			1.79036	-1.26566			1.79013	-1.64775			1.79038	-1.85343
1.00934	0.374304		1.00819	0.270294		1.0081	0.035385		1.79245	-1.25359			1.79237	-1.2657			1.79213	-1.6453			1.79238	-1.85402
1.0105	0.37303		1.00936	0.269024		1.00927	0.035007		1.79445	-1.25357			1.79437	-1.26568			1.79413	-1.64306			1.79438	-1.85484
1.01166	0.372074		1.01052	0.268163		1.01043	0.035662		1.79645	-1.25353			1.79637	-1.2657			1.79613	-1.64			1.79638	-1.85534
1.01283	0.371365		1.01169	0.267047		1.0116	0.035649		1.79845	-1.2535			1.79837	-1.2657			1.79813	-1.63686			1.79838	-1.85623
1.01399	0.370746		1.01285	0.265943		1.01276	0.035318		1.80045	-1.25335			1.80037	-1.26567			1.80013	-1.63371			1.80038	-1.85713
1.01516	0.36938		1.01402	0.266088		1.01393	0.034797		1.80245	-1.25328			1.80237	-1.26515			1.80313	-1.62773			1.80238	-1.8568
1.01632	0.367644		1.01518	0.266002		1.01509	0.035361		1.80445	-1.25342			1.80437	-1.26517			1.80413	-1.62622			1.80438	-1.85659
1.01749	0.3666		1.01635	0.265682		1.01626	0.035388		1.80645	-1.25352			1.80637	-1.26431			1.80613	-1.62467			1.80638	-1.85571
1.01865	0.36563		1.01751	0.264936		1.01742	0.035291		1.80845	-1.25358			1.80837	-1.26427			1.80813	-1.62029			1.80838	-1.8555
1.01982	0.365229		1.01868	0.264358		1.01859	0.035283		1.81045	-1.25362			1.81037	-1.26438			1.81013	-1.61874			1.81038	-1.85564
1.02098	0.363867		1.01984	0.262938		1.01975	0.034493		1.81245	-1.25386			1.81237	-1.26541			1.81213	-1.61507			1.81238	-1.85566
1.02215	0.362874		1.02101	0.261861		1.02092	0.034465		1.81445	-1.25397			1.81437	-1.26549			1.81413	-1.61294			1.81438	-1.8558
1.02331	0.362204		1.02217	0.261844		1.02208	0.034079		1.81645	-1.25491			1.81637	-1.26553			1.81613	-1.6099			1.81638	-1.85598
1.02448	0.361374		1.02334	0.260251		1.02324	0.03414		1.81845	-1.2559			1.81837	-1.26553			1.81813	-1.60773			1.81838	-1.85662
1.02564	0.360976		1.0245	0.260489		1.02441	0.034229		1.82045	-1.25687			1.82037	-1.26499			1.82013	-1.60504			1.82038	-1.85721
1.02681	0.360896		1.02567	0.261035		1.02557	0.035036		1.82245	-1.25784			1.82237	-1.26485			1.82213	-1.60201			1.82238	-1.85865
1.02797	0.360551		1.02683	0.260539		1.02674	0.035447		1.82445	-1.25873			1.82437	-1.26483			1.82413	-1.60057			1.82438	-1.85919
1.02914	0.359429		1.028	0.259973		1.0279	0.03573		1.82645	-1.25878			1.82637	-1.26475			1.82613	-1.59852			1.82638	-1.85924
1.0303	0.358762		1.02916	0.258949		1.02907	0.03595		1.82845	-1.25869			1.82837	-1.26418			1.82813	-1.59541			1.82838	-1.8593
1.03147	0.357674		1.03032	0.258776		1.03023	0.035715		1.83045	-1.25902			1.83037	-1.26361			1.83013	-1.5939			1.83038	-1.8593
1.03263	0.357673		1.03149	0.258359		1.0314	0.035358		1.83245	-1.259			1.83237	-1.26363			1.83213	-1.58929			1.83238	-1.85916
1.0338	0.356502		1.03266	0.256576		1.03256	0.03499		1.83445	-1.25896			1.83437	-1.26365			1.83413	-1.58773			1.83438	-1.85907
1.03496	0.355255		1.03382	0.255067		1.03373	0.03375		1.83645	-1.25894			1.83637	-1.26365			1.83613	-1.5846			1.83638	-1.85904
1.03612	0.354402		1.03498	0.254487		1.03489	0.033981		1.83845	-1.25894			1.83837	-1.26361			1.83813	-1.58078			1.83838	-1.85855
1.03729	0.35382		1.03615	0.253622		1.03606	0.033549		1.84045	-1.25896			1.84037	-1.26357			1.84013	-1.57765			1.84038	-1.8585
1.03845	0.352257		1.03731	0.253943		1.03722	0.032699		1.84245	-1.25982			1.84238	-1.26345			1.84313	-1.57444			1.84238	-1.85857
1.03962	0.35117		1.03848	0.25341		1.03839	0.033187		1.84445	-1.26026			1.84437	-1.26296			1.84413	-1.57239			1.84438	-1.85862
1.04078	0.350658		1.03964	0.253053		1.03955	0.033169		1.84645	-1.25971			1.84637	-1.26242			1.84613	-1.56884			1.84638	-1.85864
1.04195	0.349096		1.04081	0.251964		1.04072	0.03305		1.84845	-1.25876			1.84837	-1.26246			1.84813	-1.56628			1.84838	-1.85873
1.04311	0.347457		1.04197	0.251449		1.04188	0.032175		1.85045	-1.25769			1.85037	-1.26246			1.85013	-1.56423			1.85038	-1.85926
1.04428	0.3471		1.04314	0.251049		1.04304	0.03171		1.85245	-1.2566			1.85237	-1.26213			1.85213	-1.55979			1.85238	-1.85931
1.04544	0.346716		1.0443	0.250829		1.04421	0.031586		1.85445	-1.25553			1.85437	-1.26219			1.85413	-1.5583			1.85438	-1.85929
1.04661	0.345956		1.04547	0.25031		1.04537	0.031057		1.85645	-1.25504			1.85637	-1.2623			1.85612	-1.55573			1.85638	-1.85933
1.04777	0.345633		1.04663	0.25005		1.04654	0.029878		1.85845	-1.255			1.85837	-1.26242			1.85812	-1.55274			1.85838	-1.85973
1.04894	0.344905		1.0478	0.249457		1.0477	0.029612		1.86045	-1.25544			1.86036	-1.26297			1.86012	-1.55015			1.86038	-1.85969
1.0501	0.3436		1.04896	0.248811		1.04887	0.029289		1.86245	-1.2564			1.86236	-1.26356			1.86212	-1.54697			1.86238	-1.85965
1.05127	0.342725		1.05013	0.24872		1.05003	0.028851		1.86445	-1.25732			1.86436	-1.26354			1.86412	-1.54589			1.86438	-1.8596
1.05243	0.341762		1.05129	0.248076		1.0512	0.0284		1.86645	-1.25831			1.86636	-1.26354			1.86612	-1.54364			1.86638	-1.85955
1.0536	0.341056		1.05245	0.247642		1.05236	0.027855		1.86845	-1.25927			1.86836	-1.26395			1.86812	-1.54147			1.86838	-1.86033
1.05476	0.340727		1.05362	0.2472		1.05353	0.027672		1.87045	-1.26015			1.87036	-1.2639			1.87012	-1.5392			1.87038	-1.86035
1.05593	0.340328		1.05479	0.24673		1.05469	0.028436		1.87245	-1.26051			1.87236	-1.26378			1.87212	-1.53626			1.87238	-1.86033
1.05709	0.339506		1.05595	0.245631		1.05586	0.028369		1.87445	-1.25974			1.87436	-1.26374			1.87412	-1.5356			1.87438	-1.86077
1.05825	0.338667		1.05711	0.24527		1.05702	0.027816		1.87645	-1.25886			1.87636	-1.26368			1.87612	-1.5343			1.87638	-1.86171
1.05942	0.338168		1.05828	0.244837		1.05819	0.028253		1.87845	-1.25805			1.87836	-1.2636			1.87812	-1.53303			1.87838	-1.86268
1.06058	0.337087		1.05944	0.24378		1.05935	0.027971		1.88045	-1.25805			1.88036	-1.2636			1.88012	-1.53138			1.88038	-1.86371
1.06175	0.336162		1.06061	0.241764		1.06052	0.027103		1.88245	-1.25805			1.88236	-1.26465			1.88212	-1.52884			1.88237	-1.86476
1.06291	0.335685		1.06177	0.240573		1.06168	0.02748		1.88445	-1.25812			1.88436	-1.26518			1.88412	-1.52785			1.88437	-1.86504
1.06408	0.335404		1.06294	0.239809		1.06285	0.027025		1.88645	-1.25824			1.88636	-1.26623			1.88612	-1.52587			1.88637	-1.86629
1.06524	0.334824		1.0641	0.239068		1.06401	0.027434		1.88845	-1.25831			1.88836	-1.26729			1.88812	-1.52352			1.88837	-1.8678
1.06641	0.334095		1.06527	0.238469		1.06517	0.02787		1.89045	-1.25912			1.89036	-1.26826			1.89012	-1.52011			1.89037	-1.86905
1.06757	0.333613		1.06643	0.237827		1.06634	0.027124		1.89245	-1.26003			1.89236	-1.26852			1.89212	-1.51432			1.89237	-1.86982
1.06874	0.332695		1.0676	0.23741		1.0675	0.026047		1.89445	-1.26075			1.89436	-1.2686			1.89412	-1.51239			1.89437	-1.86987
1.0699	0.332079		1.06876	0.237412		1.06867	0.025377		1.89645	-1.26075			1.89636	-1.26862			1.89612	-1.50888			1.89637	-1.86991
1.07107	0.331487		1.06993	0.23727		1.06983	0.024977		1.89845	-1.26082			1.89836	-1.26813			1.89812	-1.5058			1.89837	-1.86996
1.07223	0.331022		1.07109	0.236821		1.071	0.024295		1.90045	-1.26075			1.90036	-1.26714			1.90012	-1.50313			1.90037	-1.8698
1.0734	0.330649		1.07226	0.236659		1.07216	0.024948		1.90245	-1.26067			1.90236	-1.26565			1.90212	-1.49987			1.90237	-1.86872
1.07456	0.330431		1.07342	0.236577		1.07333	0.024496		1.90445	-1.26071			1.90436	-1.26514			1.90412	-1.49916			1.90437	-1.86827
1.07573	0.329878		1.07458	0.236372		1.07449	0.024066		1.90645	-1.26071			1.90636	-1.26425			1.90612	-1.49796			1.90637	-1.86763
1.07689	0.329964		1.07575	0.235506		1.07566	0.02409		1.90845	-1.26071			1.90836	-1.26415			1.90812	-1.4967			1.90837	-1.86724
1.07805	0.329759		1.07692	0.23441		1.07682	0.02385		1.91045	-1.2608			1.91036	-1.26403			1.91012	-1.49542			1.91037	-1.867
1.07922	0.329582		1.07808	0.2341		1.07799	0.024103		1.91245	-1.26084			1.91336	-1.26391			1.91212	-1.49337			1.91237	-1.86695
1.08038	0.329904		1.07924	0.234687		1.07915	0.023996		1.91445	-1.2608			1.91436	-1.26388			1.91412	-1.49127			1.91437	-1.86695
1.08155	0.329709		1.08041	0.234022		1.08032	0.023337		1.91645	-1.26087			1.91636	-1.26378			1.91612	-1.48873			1.91637	-1.8669
1.08271	0.328876		1.08157	0.233671		1.08148	0.022585		1.91845	-1.26049			1.91836	-1.26368			1.91812	-1.48611			1.91837	-1.86685
1.08388	0.327949		1.08274	0.233057		1.08265	0.02177		1.92045	-1.25956			1.92036	-1.26362			1.92012	-1.4832			1.92037	-1.86678
1.08504	0.32625		1.0839	0.23231		1.08381	0.022042		1.92345	-1.25814			1.92236	-1.26358			1.92312	-1.47875			1.92237	-1.86665
1.08621	0.326211		1.08507	0.231705		1.08498	0.021571		1.92445	-1.25769			1.92436	-1.26358			1.92412	-1.47726			1.92437	-1.86663
1.08737	0.324499		1.08623	0.231577		1.08614	0.021293		1.92645	-1.25677			1.92636	-1.26362			1.92612	-1.47427			1.92637	-1.8666
1.08854	0.323961		1.0874	0.231084		1.0873	0.020757		1.92845	-1.25631			1.92836	-1.26372			1.92812	-1.47208			1.92837	-1.86656
1.0897	0.324051		1.08856	0.230062		1.08847	0.020696		1.93045	-1.2563			1.93036	-1.26384			1.93012	-1.46992			1.93037	-1.86647
1.09087	0.322794		1.08973	0.22953		1.08963	0.020714		1.93245	-1.2563			1.93236	-1.26403			1.93212	-1.46752			1.93237	-1.86657
1.09203	0.322552		1.09089	0.229397		1.0908	0.019776		1.93445	-1.25674			1.93436	-1.26405			1.93412	-1.4654			1.93437	-1.86704
1.0932	0.322637		1.09206	0.229677		1.09196	0.020573		1.93645	-1.25769			1.93636	-1.26409			1.93612	-1.46281			1.93637	-1.86801
1.09436	0.32137		1.09322	0.229947		1.09313	0.019904		1.93845	-1.25859			1.93836	-1.26409			1.93812	-1.46022			1.93837	-1.86899
1.09553	0.320338		1.09439	0.229915		1.09429	0.020153		1.94044	-1.25949			1.94036	-1.26406			1.94012	-1.45785			1.94037	-1.86998
1.09669	0.319495		1.09555	0.229234		1.09546	0.021326		1.94244	-1.25956			1.94236	-1.26402			1.94212	-1.45346			1.94237	-1.87095
1.09786	0.319207		1.09672	0.228686		1.09662	0.020056		1.94444	-1.25906			1.94436	-1.26394			1.94412	-1.45191			1.94437	-1.87191
1.09902	0.317766		1.09788	0.227811		1.09779	0.019429		1.94644	-1.25812			1.94636	-1.26386			1.94612	-1.44884			1.94637	-1.87262
1.10018	0.31745		1.09905	0.227293		1.09895	0.019216		1.94844	-1.2572			1.94836	-1.26378			1.94812	-1.44648			1.94837	-1.87262
1.10135	0.318007		1.10021	0.226936		1.10012	0.019471		1.95044	-1.25634			1.95036	-1.26378			1.95012	-1.44433			1.95037	-1.87233
1.10251	0.316998		1.10137	0.225562		1.10128	0.019848		1.95244	-1.25545			1.95236	-1.26378			1.95312	-1.4416			1.95237	-1.87141
1.10368	0.315468		1.10254	0.224724		1.10245	0.019019		1.95444	-1.25464			1.95436	-1.26378			1.95412	-1.44053			1.95437	-1.87047
1.10484	0.314415		1.1037	0.223962		1.10361	0.018835		1.95644	-1.25451			1.95636	-1.26378			1.95612	-1.43871			1.95637	-1.86952
1.10601	0.313435		1.10487	0.222051		1.10478	0.01953		1.95844	-1.25505			1.95836	-1.26378			1.95812	-1.43692			1.95837	-1.86858
1.10717	0.312188		1.10603	0.221268		1.10594	0.018813		1.96044	-1.25514			1.96036	-1.26378			1.96012	-1.43487			1.96037	-1.86765
1.10834	0.312318		1.1072	0.220325		1.10711	0.0183		1.96244	-1.2555			1.96236	-1.26395			1.96212	-1.43238			1.96237	-1.86742
1.1095	0.312033		1.10836	0.219846		1.10827	0.018995		1.96444	-1.25554			1.96436	-1.2649			1.96412	-1.42981			1.96437	-1.86822
1.11067	0.311502		1.10953	0.219304		1.10943	0.018667		1.96644	-1.25554			1.96636	-1.26584			1.96612	-1.42678			1.96637	-1.86897
1.11183	0.311354		1.11069	0.218509		1.1106	0.019105		1.96844	-1.25549			1.96836	-1.26679			1.96812	-1.42366			1.96837	-1.86994
1.113	0.310539		1.11186	0.218186		1.11176	0.01878		1.97044	-1.2554			1.97036	-1.26768			1.97012	-1.42103			1.97037	-1.87116
1.11416	0.310241		1.11302	0.217103		1.11293	0.017905		1.97244	-1.2546			1.97336	-1.2691			1.97312	-1.41639			1.97237	-1.87239
1.11533	0.309953		1.11419	0.216771		1.11409	0.01827		1.97444	-1.25391			1.97436	-1.26952			1.97412	-1.41528			1.97437	-1.87361
1.11649	0.309981		1.11535	0.216876		1.11526	0.018768		1.97644	-1.25382			1.97636	-1.26956			1.97612	-1.41229			1.97637	-1.87552
1.11766	0.308301		1.11652	0.216678		1.11642	0.018701		1.97844	-1.25346			1.97836	-1.27028			1.97812	-1.4097			1.97837	-1.87703
1.11882	0.306825		1.11768	0.217011		1.11759	0.018663		1.98044	-1.25344			1.98036	-1.2703			1.98012	-1.40718			1.98037	-1.87767
1.11999	0.306575		1.11885	0.217702		1.11875	0.018896		1.98244	-1.2534			1.98236	-1.27035			1.98212	-1.40507			1.98237	-1.87767
1.12115	0.305717		1.12001	0.217082		1.11992	0.018195		1.98444	-1.25384			1.98436	-1.27039			1.98412	-1.40305			1.98437	-1.87772
1.12231	0.305194		1.12118	0.216993		1.12108	0.018172		1.98644	-1.25472			1.98636	-1.27049			1.98612	-1.40142			1.98637	-1.87753
1.12348	0.304387		1.12234	0.21645		1.12225	0.018652		1.98844	-1.25563			1.98836	-1.27057			1.98812	-1.40028			1.98837	-1.87734
1.12464	0.303558		1.1235	0.216326		1.12341	0.018555		1.99044	-1.25609			1.99036	-1.27068			1.99012	-1.39836			1.99037	-1.87812
1.12581	0.302815		1.12467	0.21572		1.12458	0.019067		1.99244	-1.25743			1.99336	-1.27166			1.99212	-1.39616			1.99237	-1.87824
1.12697	0.302681		1.12583	0.215216		1.12574	0.019675		1.99444	-1.25787			1.99436	-1.2716			1.99412	-1.39402			1.99437	-1.87845
1.12814	0.302169		1.127	0.215023		1.12691	0.018387		1.99644	-1.25873			1.99636	-1.27152			1.99612	-1.39185			1.99637	-1.87913
1.1293	0.300979		1.12816	0.214233		1.12807	0.017658		1.99844	-1.25917			1.99836	-1.27147			1.99812	-1.38977			1.99837	-1.8803
1.13047	0.300728		1.12933	0.214113		1.12923	0.01826		2.00044	-1.25917			2.00036	-1.27094			2.00012	-1.3873			2.00038	-1.88133
1.13163	0.300103		1.13049	0.213184		1.1304	0.017195		2.00245	-1.25919			2.00336	-1.2703			2.00213	-1.38434			2.00238	-1.88235
1.1328	0.299256		1.13166	0.213096		1.13156	0.016566		2.00445	-1.25921			2.00436	-1.27029			2.00413	-1.38128			2.00438	-1.88336
1.13396	0.298085		1.13282	0.212247		1.13273	0.016031		2.00645	-1.2593			2.00637	-1.2703			2.00613	-1.37814			2.00638	-1.88338
1.13513	0.296794		1.13399	0.212075		1.13389	0.015547		2.00845	-1.25953			2.00837	-1.27036			2.00813	-1.37606			2.00838	-1.88333
1.13629	0.295342		1.13515	0.21188		1.13506	0.015794		2.01045	-1.25959			2.01037	-1.2705			2.01013	-1.37399			2.01038	-1.88225
1.13746	0.294621		1.13632	0.210988		1.13622	0.015369		2.01245	-1.26018			2.01237	-1.27064			2.01213	-1.37196			2.01238	-1.88206
1.13862	0.292967		1.13748	0.209281		1.13739	0.01409		2.01445	-1.26065			2.01437	-1.27072			2.01413	-1.36989			2.01438	-1.88094
1.13979	0.291799		1.13865	0.20839		1.13855	0.015314		2.01645	-1.26117			2.01637	-1.27128			2.01613	-1.36805			2.01638	-1.88084
1.14095	0.290843		1.13981	0.208132		1.13972	0.016157		2.01845	-1.26128			2.01837	-1.27181			2.01813	-1.36602			2.01838	-1.88077
1.14211	0.290842		1.14098	0.207579		1.14088	0.01635		2.02045	-1.26132			2.02037	-1.27185			2.02013	-1.36395			2.02038	-1.8807
1.14328	0.290633		1.14214	0.207032		1.14205	0.01627		2.02245	-1.2613			2.02237	-1.27181			2.02213	-1.36283			2.02338	-1.88064
1.14444	0.289435		1.14331	0.206692		1.14321	0.016204		2.02445	-1.26128			2.02437	-1.27179			2.02413	-1.36175			2.02438	-1.88061
1.14561	0.289707		1.14447	0.205164		1.14438	0.015075		2.02645	-1.26122			2.02637	-1.27181			2.02613	-1.35979			2.02638	-1.88151
1.14677	0.289583		1.14563	0.204746		1.14554	0.01459		2.02845	-1.26122			2.02837	-1.27185			2.02813	-1.35774			2.02838	-1.88146
1.14794	0.287683		1.1468	0.205183		1.14671	0.014275		2.03045	-1.26122			2.03037	-1.27189			2.03012	-1.35527			2.03038	-1.88236
1.1491	0.287423		1.14796	0.204925		1.14787	0.01404		2.03245	-1.26122			2.03237	-1.27195			2.03212	-1.3524			2.03238	-1.88233
1.15027	0.286293		1.14913	0.203901		1.14904	0.014389		2.03445	-1.26122			2.03437	-1.272			2.03412	-1.34941			2.03438	-1.88233
1.15143	0.285048		1.15029	0.203587		1.1502	0.013972		2.03645	-1.26068			2.03636	-1.27208			2.03612	-1.34642			2.03638	-1.88233
1.1526	0.284558		1.15146	0.202602		1.15136	0.013469		2.03845	-1.26059			2.03836	-1.27208			2.03812	-1.34331			2.03838	-1.88233
1.15376	0.284016		1.15262	0.201808		1.15253	0.013723		2.04045	-1.26044			2.04036	-1.27208			2.04012	-1.34015			2.04038	-1.88243
1.15493	0.283504		1.15379	0.200871		1.15369	0.012607		2.04245	-1.26037			2.04236	-1.27205			2.04212	-1.33697			2.04238	-1.88245
1.15609	0.28277		1.15495	0.200236		1.15486	0.013744		2.04445	-1.26035			2.04436	-1.27199			2.04412	-1.33384			2.04438	-1.88247
1.15726	0.283015		1.15612	0.200264		1.15602	0.013784		2.04645	-1.26031			2.04636	-1.27199			2.04612	-1.33117			2.04638	-1.8825
1.15842	0.282686		1.15728	0.199784		1.15719	0.013965		2.04845	-1.26031			2.04836	-1.27274			2.04812	-1.32898			2.04838	-1.88254
1.15959	0.281908		1.15845	0.199598		1.15835	0.013552		2.05045	-1.26033			2.05036	-1.27359			2.05012	-1.32711			2.05038	-1.88252
1.16075	0.281604		1.15961	0.199328		1.15952	0.012544		2.05245	-1.26092			2.05336	-1.2736			2.05212	-1.32497			2.05238	-1.8825
1.16192	0.28092		1.16078	0.199072		1.16068	0.011515		2.05445	-1.261			2.05436	-1.27362			2.05412	-1.32292			2.05438	-1.8825
1.16308	0.280806		1.16194	0.199221		1.16185	0.011511		2.05645	-1.26115			2.05636	-1.2736			2.05612	-1.32082			2.05637	-1.8825
1.16424	0.280208		1.16311	0.20079		1.16301	0.011206		2.05845	-1.26122			2.05836	-1.27362			2.05812	-1.31888			2.05837	-1.8825
1.16541	0.279927		1.16427	0.200701		1.16418	0.011484		2.06045	-1.26122			2.06036	-1.27364			2.06012	-1.31681			2.06037	-1.88252
1.16657	0.278795		1.16543	0.20056		1.16534	0.011105		2.06345	-1.26117			2.06236	-1.2736			2.06212	-1.31468			2.06237	-1.88269
1.16774	0.27764		1.1666	0.200094		1.16651	0.010401		2.06445	-1.26113			2.06436	-1.27281			2.06412	-1.31221			2.06437	-1.88273
1.1689	0.276766		1.16776	0.19958		1.16767	0.010612		2.06645	-1.26105			2.06636	-1.27195			2.06612	-1.30969			2.06637	-1.88276
1.17007	0.275612		1.16893	0.199487		1.16884	0.009861		2.06845	-1.26094			2.06836	-1.27195			2.06812	-1.30707			2.06837	-1.88278
1.17123	0.275224		1.17009	0.199036		1.17	0.009742		2.07045	-1.26042			2.07036	-1.27195			2.07012	-1.30403			2.07037	-1.88278
1.1724	0.274308		1.17126	0.198881		1.17117	0.009639		2.07245	-1.25897			2.07236	-1.27198			2.07212	-1.30104			2.07237	-1.88273
1.17356	0.274159		1.17242	0.198747		1.17233	0.00906		2.07445	-1.2585			2.07436	-1.2724			2.07412	-1.29873			2.07437	-1.88273
1.17473	0.273747		1.17359	0.19812		1.17349	0.008331		2.07645	-1.25751			2.07636	-1.27281			2.07612	-1.29656			2.07637	-1.88278
1.17589	0.274473		1.17475	0.197244		1.17466	0.007505		2.07845	-1.25655			2.07836	-1.27281			2.07812	-1.29444			2.07837	-1.88268
1.17706	0.274073		1.17592	0.196147		1.17582	0.006277		2.08045	-1.25562			2.08036	-1.27283			2.08012	-1.29278			2.08037	-1.88266
1.17822	0.272885		1.17708	0.195589		1.17699	0.006857		2.08345	-1.25438			2.08236	-1.27328			2.08312	-1.28976			2.08237	-1.88271
1.17939	0.27263		1.17825	0.195589		1.17815	0.005833		2.08445	-1.25422			2.08436	-1.27332			2.08412	-1.28922			2.08437	-1.88276
1.18055	0.272093		1.17941	0.194951		1.17932	0.005942		2.08645	-1.25466			2.08636	-1.27334			2.08612	-1.28814			2.08637	-1.88281
1.18172	0.271929		1.18058	0.194517		1.18048	0.005111		2.08845	-1.25556			2.08836	-1.2734			2.08812	-1.28706			2.08837	-1.88286
1.18288	0.2723		1.18174	0.194885		1.18165	0.004845		2.09045	-1.25646			2.09036	-1.27342			2.09012	-1.2852			2.09037	-1.88286
1.18405	0.271991		1.18291	0.194886		1.18281	0.004386		2.09245	-1.25798			2.09236	-1.27265			2.09312	-1.28228			2.09237	-1.88281
1.18521	0.271058		1.18407	0.194927		1.18398	0.004717		2.09445	-1.25848			2.09436	-1.27267			2.09412	-1.28126			2.09437	-1.88281
1.18637	0.269772		1.18524	0.194517		1.18514	0.005144		2.09645	-1.25945			2.09636	-1.27269			2.09612	-1.27835			2.09637	-1.88278
1.18754	0.269923		1.1864	0.194236		1.18631	0.006522		2.09845	-1.26032			2.09836	-1.27227			2.09812	-1.27627			2.09837	-1.88278
1.1887	0.268736		1.18756	0.193833		1.18747	0.005841		2.10045	-1.26092			2.10036	-1.27227			2.10012	-1.27371			2.10037	-1.88276
1.18987	0.268458		1.18873	0.193868		1.18864	0.006448		2.10345	-1.26103			2.10236	-1.27269			2.10212	-1.27064			2.10237	-1.88276
1.19103	0.267718		1.18989	0.19364		1.1898	0.006187		2.10445	-1.26107			2.10436	-1.27267			2.10412	-1.26758			2.10437	-1.88281
1.1922	0.267806		1.19106	0.193036		1.19097	0.00617		2.10645	-1.26114			2.10636	-1.27263			2.10612	-1.26536			2.10637	-1.8833
1.19336	0.267321		1.19222	0.192324		1.19213	0.005814		2.10845	-1.26112			2.10836	-1.27304			2.10812	-1.26299			2.10837	-1.88426
1.19453	0.2666		1.19339	0.192656		1.19329	0.004983		2.11045	-1.2611			2.11036	-1.2735			2.11012	-1.2603			2.11037	-1.88523
1.19569	0.265385		1.19455	0.192644		1.19446	0.004148		2.11245	-1.2611			2.11236	-1.27344			2.11212	-1.25815			2.11237	-1.88647
1.19686	0.265081		1.19572	0.193219		1.19562	0.004364		2.11446	-1.26114			2.11436	-1.27344			2.11413	-1.25667			2.11437	-1.88708
1.19802	0.263983		1.19688	0.19356		1.19679	0.003449		2.11645	-1.26122			2.11636	-1.27346			2.11613	-1.25368			2.11637	-1.8888
1.19919	0.263492		1.19805	0.192917		1.19795	0.002492		2.11845	-1.26126			2.11836	-1.27319			2.11813	-1.25052			2.11837	-1.88983
1.20035	0.261966		1.19921	0.192336		1.19912	0.001985		2.12045	-1.2613			2.12036	-1.27328			2.12013	-1.2484			2.12037	-1.89035
1.20152	0.262442		1.20038	0.192672		1.20028	0.000564		2.12245	-1.26134			2.12236	-1.27431			2.12213	-1.24581			2.12238	-1.89133
1.20268	0.262031		1.20154	0.192169		1.20145	-0.000611		2.12445	-1.26136			2.12437	-1.2744			2.12413	-1.24482			2.12438	-1.89136
1.20385	0.261779		1.20271	0.1921		1.20261	-0.000595		2.12645	-1.26138			2.12637	-1.27357			2.12613	-1.24205			2.12638	-1.89136
1.20501	0.26042		1.20387	0.192034		1.20378	-0.001198		2.12845	-1.2614			2.12837	-1.27411			2.12813	-1.23891			2.12838	-1.89108
1.20618	0.261426		1.20504	0.190608		1.20494	-0.000725		2.13045	-1.2614			2.13037	-1.27413			2.13013	-1.23832			2.13038	-1.89085
1.20734	0.26108		1.2062	0.189474		1.20611	-0.000645		2.13345	-1.26134			2.13237	-1.27413			2.13313	-1.23657			2.13238	-1.89075
1.20851	0.260768		1.20737	0.189084		1.20727	-0.000348		2.13445	-1.26176			2.13437	-1.27406			2.13413	-1.23601			2.13438	-1.89071
1.20967	0.259916		1.20853	0.18834		1.20844	-0.00099		2.13645	-1.2626			2.13637	-1.27392			2.13613	-1.23492			2.13638	-1.89069
1.21084	0.25983		1.20969	0.187595		1.2096	-0.000479		2.13845	-1.26267			2.13837	-1.27297			2.13813	-1.23435			2.13838	-1.89069
1.212	0.259106		1.21086	0.186931		1.21077	-0.000906		2.14045	-1.26271			2.14037	-1.27278			2.14013	-1.23332			2.14038	-1.89071
1.21316	0.25924		1.21202	0.186958		1.21193	-0.001262		2.14245	-1.26273			2.14237	-1.27261			2.14213	-1.23263			2.14238	-1.89081
1.21433	0.258934		1.21319	0.185968		1.2131	-0.002133		2.14446	-1.26283			2.14437	-1.27216			2.14413	-1.23208			2.14438	-1.89095
1.21549	0.258673		1.21435	0.185569		1.21426	-0.001764		2.14645	-1.26334			2.14637	-1.27214			2.14613	-1.23048			2.14638	-1.89102
1.21666	0.25751		1.21552	0.18514		1.21542	-0.001213		2.14845	-1.26422			2.14837	-1.27214			2.14813	-1.22849			2.14838	-1.89207
1.21782	0.256814		1.21668	0.184073		1.21659	-0.000797		2.15045	-1.26466			2.15037	-1.27214			2.15013	-1.22647			2.15038	-1.89251
1.21899	0.256016		1.21785	0.184545		1.21775	-2e-05		2.15245	-1.26466			2.15237	-1.27214			2.15313	-1.22341			2.15238	-1.89385
1.22015	0.25552		1.21901	0.184106		1.21892	0.000565		2.15445	-1.26543			2.15437	-1.27216			2.15413	-1.22237			2.15438	-1.8941
1.22132	0.254454		1.22018	0.183641		1.22008	0.000359		2.15645	-1.26544			2.15637	-1.27224			2.15613	-1.22032			2.15638	-1.89415
1.22248	0.254534		1.22134	0.182456		1.22125	0.000297		2.15845	-1.26544			2.15837	-1.2723			2.15813	-1.21761			2.15838	-1.8941
1.22365	0.254263		1.22251	0.181299		1.22241	-0.000265		2.16045	-1.26531			2.16037	-1.27319			2.16013	-1.21558			2.16038	-1.89405
1.22481	0.254033		1.22367	0.180936		1.22358	7.6e-05		2.16245	-1.26472			2.16237	-1.27457			2.16213	-1.2144			2.16238	-1.89378
1.22598	0.253955		1.22484	0.181264		1.22474	0.000553		2.16445	-1.26373			2.16437	-1.27502			2.16413	-1.21381			2.16438	-1.89333
1.22714	0.254333		1.226	0.180783		1.22591	0.000545		2.16645	-1.26274			2.16637	-1.27592			2.16613	-1.21221			2.16638	-1.89244
1.22831	0.253488		1.22717	0.180959		1.22707	0.00069		2.16845	-1.26174			2.16837	-1.27685			2.16813	-1.21008			2.16838	-1.89155
1.22947	0.252342		1.22833	0.180978		1.22824	0.000979		2.17045	-1.26081			2.17037	-1.27775			2.17013	-1.20801			2.17038	-1.89086
1.23064	0.251932		1.2295	0.181924		1.2294	0.00092		2.17245	-1.26062			2.17237	-1.27767			2.17213	-1.20495			2.17238	-1.89086
1.2318	0.250208		1.23066	0.182284		1.23057	0.000741		2.17445	-1.26052			2.17437	-1.27765			2.17413	-1.20394			2.17438	-1.89135
1.23297	0.248927		1.23182	0.181607		1.23173	0.000881		2.17645	-1.26051			2.17637	-1.27676			2.17613	-1.20243			2.17638	-1.89234
1.23413	0.247124		1.23299	0.181044		1.2329	0.001363		2.17845	-1.26051			2.17837	-1.27582			2.17813	-1.2005			2.17838	-1.89378
1.2353	0.247694		1.23415	0.181097		1.23406	0.002133		2.18045	-1.26055			2.18037	-1.27487			2.18013	-1.19852			2.18038	-1.89425
1.23646	0.247412		1.23532	0.180144		1.23523	0.001301		2.18245	-1.26058			2.18238	-1.27346			2.18213	-1.19642			2.18238	-1.89568
1.23762	0.24582		1.23648	0.180082		1.23639	0.002024		2.18445	-1.2606			2.18437	-1.27297			2.18413	-1.1959			2.18438	-1.89615
1.23879	0.245456		1.23765	0.18002		1.23755	0.0019		2.18645	-1.26031			2.18637	-1.27201			2.18613	-1.19484			2.18638	-1.89709
1.23995	0.245404		1.23881	0.179026		1.23872	0.00235		2.18845	-1.25982			2.18837	-1.27205			2.18813	-1.19373			2.18838	-1.89714
1.24112	0.244082		1.23998	0.177804		1.23988	0.002192		2.19045	-1.25927			2.19037	-1.27205			2.19013	-1.19262			2.19038	-1.89753
1.24228	0.243491		1.24114	0.177426		1.24105	0.00276		2.19245	-1.2587			2.19237	-1.27291			2.19213	-1.19051			2.19238	-1.89611
1.24345	0.243518		1.24231	0.176245		1.24221	0.002498		2.19445	-1.25837			2.19437	-1.27339			2.19413	-1.18995			2.19438	-1.89567
1.24461	0.243603		1.24347	0.174811		1.24338	0.003153		2.19645	-1.25826			2.19637	-1.27435			2.19613	-1.18834			2.19638	-1.89473
1.24578	0.243013		1.24464	0.173806		1.24454	0.002018		2.19845	-1.25815			2.19837	-1.2753			2.19813	-1.18582			2.19838	-1.89379
1.24694	0.242427		1.2458	0.173218		1.24571	0.001621		2.20045	-1.25805			2.20037	-1.27633			2.20013	-1.18281			2.20038	-1.89282
1.24811	0.241685		1.24697	0.171963		1.24687	0.001213		2.20245	-1.25751			2.20237	-1.27776			2.20213	-1.17871			2.20238	-1.89186
1.24927	0.241501		1.24813	0.170105		1.24804	0.001442		2.20445	-1.25762			2.20437	-1.27822			2.20412	-1.1772			2.20438	-1.89184
1.25044	0.241481		1.2493	0.169743		1.2492	0.001634		2.20645	-1.25809			2.20637	-1.27912			2.20612	-1.17418			2.20638	-1.8909
1.2516	0.241855		1.25046	0.169566		1.25037	0.001754		2.20845	-1.2578			2.20837	-1.27961			2.20812	-1.17161			2.20838	-1.89121
1.25277	0.242033		1.25162	0.168817		1.25153	0.001781		2.21045	-1.25769			2.21036	-1.27965			2.21012	-1.16952			2.21038	-1.89187
1.25393	0.242978		1.25279	0.168639		1.2527	0.001643		2.21245	-1.25692			2.21236	-1.27965			2.21212	-1.16737			2.21238	-1.8928
1.2551	0.24348		1.25395	0.16761		1.25386	0.002138		2.21445	-1.25692			2.21436	-1.27967			2.21412	-1.16729			2.21438	-1.89316
1.25626	0.244168		1.25512	0.166455		1.25503	0.002466		2.21645	-1.25673			2.21636	-1.27967			2.21612	-1.16712			2.21638	-1.89329
1.25743	0.244397		1.25628	0.166228		1.25619	0.002373		2.21845	-1.25736			2.21836	-1.2797			2.21812	-1.1665			2.21838	-1.89343
1.25859	0.244302		1.25745	0.165687		1.25736	0.002445		2.22045	-1.25769			2.22036	-1.27974			2.22012	-1.16594			2.22038	-1.89348
1.25975	0.243164		1.25861	0.164648		1.25852	0.003266		2.22245	-1.25746			2.22236	-1.27981			2.22212	-1.16445			2.22338	-1.89444
1.26092	0.242656		1.25978	0.164003		1.25968	0.003758		2.22445	-1.25764			2.22436	-1.27981			2.22412	-1.16396			2.22438	-1.89455
1.26208	0.241914		1.26094	0.163937		1.26085	0.003731		2.22645	-1.25706			2.22636	-1.2799			2.22613	-1.1629			2.22638	-1.89484
1.26325	0.241738		1.26211	0.16362		1.26201	0.004891		2.22845	-1.25691			2.22836	-1.27992			2.22813	-1.16132			2.22838	-1.89541
1.26441	0.240631		1.26327	0.162818		1.26318	0.004723		2.23045	-1.256			2.23036	-1.27992			2.23012	-1.1593			2.23038	-1.89555
1.26558	0.240074		1.26444	0.16296		1.26434	0.00393		2.23246	-1.25591			2.23236	-1.27992			2.23213	-1.15725			2.23237	-1.89683
1.26674	0.240534		1.2656	0.163242		1.26551	0.004135		2.23446	-1.25609			2.23436	-1.27992			2.23413	-1.1552			2.23437	-1.89723
1.26791	0.240805		1.26677	0.162829		1.26667	0.003934		2.23646	-1.25665			2.23636	-1.27995			2.23613	-1.15315			2.23637	-1.89813
1.26907	0.240874		1.26793	0.162404		1.26784	0.004126		2.23846	-1.25782			2.23836	-1.27999			2.23813	-1.151			2.23837	-1.89857
1.27024	0.240887		1.2691	0.162724		1.269	0.003722		2.24046	-1.25847			2.24036	-1.28005			2.24013	-1.14887			2.24038	-1.89857
1.2714	0.240459		1.27026	0.162354		1.27017	0.003547		2.24246	-1.25946			2.24337	-1.28006			2.24213	-1.14678			2.24238	-1.89842
1.27257	0.240635		1.27143	0.162616		1.27133	0.003464		2.24446	-1.26045			2.24437	-1.28008			2.24413	-1.14525			2.24438	-1.89842
1.27373	0.239999		1.27259	0.161748		1.2725	0.003205		2.24646	-1.26144			2.24637	-1.28011			2.24613	-1.14416			2.24638	-1.8984
1.2749	0.240367		1.27375	0.161147		1.27366	0.002639		2.24846	-1.26179			2.24837	-1.28013			2.24813	-1.14317			2.24838	-1.89838
1.27606	0.239866		1.27492	0.161334		1.27483	0.001842		2.25046	-1.26177			2.25037	-1.28015			2.25013	-1.14216			2.25038	-1.89843
1.27723	0.239646		1.27608	0.160468		1.27599	0.001689		2.25246	-1.26131			2.25237	-1.28011			2.25313	-1.14155			2.25238	-1.89893
1.27839	0.239194		1.27725	0.159911		1.27716	0.002034		2.25446	-1.26042			2.25437	-1.28008			2.25413	-1.14151			2.25438	-1.89909
1.27955	0.238692		1.27841	0.159263		1.27832	0.001795		2.25646	-1.26042			2.25637	-1.28004			2.25613	-1.13984			2.25638	-1.89923
1.28072	0.237944		1.27958	0.158557		1.27948	0.001179		2.25846	-1.26044			2.25837	-1.28001			2.25813	-1.13784			2.25838	-1.89942
1.28188	0.237268		1.28074	0.158977		1.28065	0.001456		2.26046	-1.26044			2.26037	-1.27997			2.26013	-1.13581			2.26038	-1.89956
1.28305	0.237367		1.28191	0.158828		1.28181	0.001686		2.26246	-1.2604			2.26237	-1.2799			2.26213	-1.13378			2.26238	-1.89965
1.28421	0.236622		1.28307	0.158101		1.28298	0.001275		2.26446	-1.26037			2.26437	-1.27985			2.26413	-1.1317			2.26438	-1.89967
1.28538	0.234313		1.28424	0.158097		1.28414	0.001102		2.26646	-1.26029			2.26637	-1.27984			2.26613	-1.12967			2.26638	-1.89971
1.28654	0.234297		1.2854	0.157542		1.28531	0.000964		2.26846	-1.26024			2.26837	-1.27981			2.26813	-1.12771			2.26838	-1.89946
1.28771	0.234782		1.28657	0.156739		1.28647	0.001034		2.27046	-1.26018			2.27037	-1.27977			2.27013	-1.12578			2.27038	-1.89918
1.28887	0.234095		1.28773	0.155339		1.28764	0.001004		2.27246	-1.26019			2.27337	-1.27972			2.27313	-1.12532			2.27338	-1.89905
1.29004	0.2336		1.2889	0.154217		1.2888	0.001672		2.27446	-1.26016			2.27437	-1.27974			2.27413	-1.12527			2.27438	-1.899
1.2912	0.234261		1.29006	0.15372		1.28997	0.001412		2.27646	-1.26015			2.27637	-1.2798			2.27613	-1.12448			2.27638	-1.89891
1.29237	0.23419		1.29123	0.154119		1.29113	0.001386		2.27846	-1.25977			2.27837	-1.27992			2.27813	-1.12368			2.27838	-1.89889
1.29353	0.233671		1.29239	0.15413		1.2923	0.001316		2.28046	-1.25939			2.28037	-1.28003			2.28013	-1.12277			2.28038	-1.89908
1.2947	0.234138		1.29356	0.154544		1.29346	0.001578		2.28246	-1.25946			2.28337	-1.28015			2.28213	-1.12173			2.28338	-1.89915
1.29586	0.234758		1.29472	0.153337		1.29463	0.001381		2.28446	-1.25909			2.28437	-1.28021			2.28413	-1.12065			2.28438	-1.89919
1.29703	0.234508		1.29588	0.152733		1.29579	0.001238		2.28646	-1.25894			2.28637	-1.28034			2.28613	-1.11921			2.28638	-1.89929
1.29819	0.233256		1.29705	0.152811		1.29696	0.00057		2.28846	-1.25883			2.28837	-1.28042			2.28813	-1.1172			2.28838	-1.89938
1.29936	0.232982		1.29821	0.153452		1.29812	0.000366		2.29045	-1.25885			2.29037	-1.2804			2.29013	-1.11527			2.29038	-1.89947
1.30052	0.231753		1.29938	0.152875		1.29929	-0.000812		2.29245	-1.25835			2.29337	-1.28031			2.29313	-1.11342			2.29238	-1.90026
1.30168	0.230324		1.30054	0.152914		1.30045	-0.001608		2.29445	-1.25784			2.29437	-1.28027			2.29413	-1.11281			2.29438	-1.9013
1.30285	0.229267		1.30171	0.152858		1.30161	-0.002473		2.29645	-1.25776			2.29637	-1.28018			2.29613	-1.11169			2.29638	-1.90215
1.30401	0.229001		1.30287	0.153524		1.30278	-0.00271		2.29845	-1.25621			2.29837	-1.2801			2.29813	-1.11065			2.29838	-1.90285
1.30518	0.229435		1.30404	0.153075		1.30394	-0.001947		2.30045	-1.2557			2.30037	-1.28006			2.30013	-1.10957			2.30038	-1.90313
1.30634	0.229266		1.3052	0.153196		1.30511	-0.00186		2.30245	-1.25477			2.30337	-1.27999			2.30213	-1.10789			2.30338	-1.90331
1.30751	0.229149		1.30637	0.15369		1.30627	-0.002494		2.30445	-1.2548			2.30437	-1.28001			2.30413	-1.10678			2.30438	-1.90334
1.30867	0.227813		1.30753	0.153349		1.30744	-0.003532		2.30645	-1.25421			2.30637	-1.28004			2.30613	-1.10565			2.30638	-1.90343
1.30984	0.226614		1.3087	0.152952		1.3086	-0.003716		2.30845	-1.25457			2.30837	-1.28008			2.30813	-1.10451			2.30838	-1.90366
1.311	0.22618		1.30986	0.152566		1.30977	-0.003933		2.31045	-1.25497			2.31037	-1.28011			2.31013	-1.10338			2.31038	-1.90366
1.31217	0.225173		1.31103	0.152149		1.31093	-0.003951		2.31245	-1.25625			2.31337	-1.28013			2.31313	-1.10167			2.31338	-1.90371
1.31333	0.224161		1.31219	0.151592		1.3121	-0.00437		2.31445	-1.25666			2.31437	-1.28015			2.31413	-1.10118			2.31438	-1.90395
1.3145	0.223202		1.31336	0.151258		1.31326	-0.004817		2.31645	-1.25756			2.31637	-1.28006			2.31613	-1.10019			2.31638	-1.90461
1.31566	0.222546		1.31452	0.151798		1.31443	-0.004307		2.31845	-1.25903			2.31837	-1.27991			2.31813	-1.10014			2.31838	-1.90546
1.31683	0.222644		1.31569	0.151779		1.31559	-0.004074		2.32045	-1.25904			2.32037	-1.27973			2.32013	-1.10014			2.32038	-1.9065
1.31799	0.221762		1.31685	0.150756		1.31676	-0.004078		2.32345	-1.25873			2.32337	-1.27904			2.32213	-1.10011			2.32338	-1.90756
1.31916	0.221105		1.31801	0.150413		1.31792	-0.004634		2.32445	-1.25835			2.32437	-1.27855			2.32413	-1.1			2.32438	-1.90767
1.32032	0.220708		1.31918	0.150335		1.31909	-0.004839		2.32645	-1.2576			2.32637	-1.27795			2.32613	-1.09943			2.32638	-1.90856
1.32149	0.220321		1.32035	0.149989		1.32025	-0.005396		2.32845	-1.25674			2.32837	-1.27776			2.32813	-1.09845			2.32838	-1.90945
1.32265	0.219882		1.32151	0.149772		1.32142	-0.005635		2.33045	-1.25595			2.33037	-1.27768			2.33013	-1.09741			2.33038	-1.90999
1.32381	0.218853		1.32267	0.149713		1.32258	-0.005408		2.33245	-1.25554			2.33337	-1.2777			2.33313	-1.09573			2.33238	-1.91093
1.32498	0.217588		1.32384	0.148966		1.32374	-0.0059		2.33445	-1.25553			2.33437	-1.27772			2.33413	-1.09516			2.33438	-1.9118
1.32614	0.217397		1.325	0.149001		1.32491	-0.005795		2.33645	-1.25551			2.33637	-1.27778			2.33613	-1.09398			2.33638	-1.91264
1.32731	0.217029		1.32617	0.14918		1.32607	-0.006171		2.33845	-1.25591			2.33837	-1.27826			2.33813	-1.09287			2.33838	-1.91259
1.32847	0.216499		1.32733	0.149622		1.32724	-0.00597		2.34045	-1.25668			2.34037	-1.27873			2.34013	-1.09185			2.34038	-1.9125
1.32964	0.215362		1.3285	0.149147		1.3284	-0.005419		2.34245	-1.25743			2.34337	-1.27787			2.34214	-1.09128			2.34338	-1.91116
1.3308	0.214317		1.32966	0.148368		1.32957	-0.004934		2.34445	-1.25783			2.34437	-1.27791			2.34414	-1.09115			2.34438	-1.91072
1.33197	0.213243		1.33083	0.147843		1.33073	-0.004824		2.34645	-1.25875			2.34637	-1.27799			2.34614	-1.09103			2.34638	-1.91023
1.33313	0.213359		1.33199	0.148321		1.3319	-0.004938		2.34845	-1.25919			2.34837	-1.27809			2.34814	-1.09073			2.34838	-1.90934
1.3343	0.213445		1.33316	0.148485		1.33306	-0.004457		2.35046	-1.25913			2.35037	-1.27817			2.35014	-1.0898			2.35038	-1.90852
1.33546	0.214258		1.33432	0.148221		1.33423	-0.004408		2.35246	-1.25936			2.35337	-1.27829			2.35214	-1.08886			2.35239	-1.90847
1.33663	0.214386		1.33549	0.148183		1.33539	-0.005091		2.35446	-1.25949			2.35438	-1.27833			2.35414	-1.08792			2.35439	-1.90932
1.33779	0.214892		1.33665	0.148182		1.33656	-0.004864		2.35646	-1.25975			2.35638	-1.27842			2.35614	-1.08693			2.35639	-1.90981
1.33896	0.215217		1.33782	0.148108		1.33772	-0.004635		2.35846	-1.26043			2.35838	-1.27941			2.35814	-1.08587			2.35839	-1.91077
1.34012	0.21522		1.33898	0.147629		1.33889	-0.004775		2.36046	-1.26071			2.36038	-1.27992			2.36014	-1.08471			2.36039	-1.91176
1.34129	0.215442		1.34014	0.146792		1.34005	-0.005009		2.36246	-1.26099			2.36238	-1.27891			2.36314	-1.08273			2.36239	-1.9127
1.34245	0.215918		1.34131	0.145236		1.34122	-0.005379		2.36446	-1.26103			2.36438	-1.27778			2.36414	-1.08188			2.36439	-1.91283
1.34362	0.216958		1.34248	0.144919		1.34238	-0.006225		2.36646	-1.2607			2.36638	-1.27725			2.36614	-1.08084			2.36639	-1.9137
1.34478	0.217076		1.34364	0.144472		1.34354	-0.006544		2.36846	-1.25969			2.36838	-1.27566			2.36814	-1.07986			2.36839	-1.91295
1.34594	0.216056		1.3448	0.144016		1.34471	-0.007098		2.37046	-1.25857			2.37038	-1.27465			2.37014	-1.07887			2.37039	-1.91205
1.34711	0.215867		1.34597	0.144255		1.34587	-0.007166		2.37246	-1.25688			2.37238	-1.27368			2.37214	-1.07793			2.37339	-1.91104
1.34827	0.21671		1.34713	0.144293		1.34704	-0.007866		2.37446	-1.25682			2.37438	-1.27364			2.37414	-1.07707			2.37439	-1.91055
1.34944	0.217116		1.3483	0.144248		1.3482	-0.007669		2.37646	-1.25669			2.37638	-1.2736			2.37614	-1.07586			2.37639	-1.90957
1.3506	0.216853		1.34946	0.143563		1.34937	-0.007494		2.37846	-1.2566			2.37838	-1.27446			2.37814	-1.07541			2.37839	-1.90901
1.35177	0.216709		1.35063	0.14293		1.35053	-0.007854		2.38046	-1.2566			2.38038	-1.27545			2.38013	-1.07457			2.38039	-1.90974
1.35293	0.215879		1.35179	0.142501		1.3517	-0.00788		2.38246	-1.25764			2.38338	-1.27644			2.38313	-1.07444			2.38239	-1.90974
1.3541	0.215398		1.35296	0.14226		1.35286	-0.0079		2.38446	-1.25816			2.38438	-1.27688			2.38413	-1.07402			2.38439	-1.91054
1.35526	0.21494		1.35412	0.141682		1.35403	-0.007422		2.38646	-1.25913			2.38637	-1.2777			2.38613	-1.07317			2.38639	-1.91148
1.35643	0.21539		1.35529	0.141168		1.35519	-0.007223		2.38846	-1.26007			2.38837	-1.27894			2.38813	-1.07209			2.38839	-1.91242
1.35759	0.215847		1.35645	0.140128		1.35636	-0.007181		2.39046	-1.26016			2.39037	-1.27896			2.39013	-1.071			2.39039	-1.91336
1.35876	0.215704		1.35762	0.139401		1.35752	-0.006275		2.39246	-1.26003			2.39337	-1.27849			2.39213	-1.07034			2.39339	-1.91383
1.35992	0.216474		1.35878	0.139193		1.35869	-0.00606		2.39446	-1.25997			2.39437	-1.2781			2.39413	-1.0693			2.39439	-1.9139
1.36109	0.216939		1.35995	0.140052		1.35985	-0.005958		2.39646	-1.25984			2.39637	-1.27717			2.39613	-1.06866			2.39639	-1.91401
1.36225	0.2169		1.36111	0.13968		1.36102	-0.006404		2.39846	-1.25971			2.39837	-1.27577			2.39813	-1.0677			2.39839	-1.91411
1.36342	0.216065		1.36227	0.13933		1.36218	-0.006632		2.40046	-1.25958			2.40037	-1.27498			2.40013	-1.06713			2.40039	-1.91415
1.36458	0.215815		1.36344	0.138894		1.36335	-0.006866		2.40346	-1.25945			2.40337	-1.27512			2.40213	-1.06693			2.40339	-1.91422
1.36574	0.215506		1.36461	0.138261		1.36451	-0.007254		2.40446	-1.25903			2.40437	-1.2752			2.40413	-1.06695			2.40439	-1.91424
1.36691	0.215751		1.36577	0.138356		1.36567	-0.006364		2.40646	-1.25852			2.40637	-1.2752			2.40613	-1.06701			2.40638	-1.91429
1.36807	0.215743		1.36693	0.138507		1.36684	-0.006631		2.40846	-1.25764			2.40837	-1.27567			2.40813	-1.06703			2.40838	-1.9148
1.36924	0.215		1.3681	0.138235		1.368	-0.005725		2.41046	-1.25764			2.41037	-1.27579			2.41013	-1.06703			2.41038	-1.91527
1.3704	0.214317		1.36926	0.137653		1.36917	-0.005281		2.41246	-1.2576			2.41337	-1.27583			2.41213	-1.06694			2.41238	-1.91527
1.37157	0.214038		1.37043	0.137771		1.37033	-0.004515		2.41446	-1.25723			2.41437	-1.27583			2.41413	-1.06687			2.41438	-1.91527
1.37273	0.213501		1.37159	0.137963		1.3715	-0.00397		2.41646	-1.25683			2.41637	-1.27586			2.41613	-1.06589			2.41638	-1.91523
1.3739	0.213079		1.37276	0.137527		1.37266	-0.004444		2.41846	-1.25603			2.41837	-1.27583			2.41813	-1.0649			2.41838	-1.91523
1.37506	0.212584		1.37392	0.136647		1.37383	-0.005301		2.42046	-1.25566			2.42037	-1.27579			2.42013	-1.06391			2.42038	-1.91523
1.37623	0.212745		1.37509	0.136589		1.37499	-0.005432		2.42246	-1.25564			2.42337	-1.27568			2.42213	-1.06295			2.42338	-1.9152
1.37739	0.213058		1.37625	0.136402		1.37616	-0.005217		2.42446	-1.25564			2.42437	-1.27564			2.42413	-1.06246			2.42438	-1.91518
1.37856	0.213221		1.37742	0.134705		1.37732	-0.005194		2.42646	-1.2548			2.42637	-1.27596			2.42613	-1.06147			2.42638	-1.9152
1.37972	0.212973		1.37858	0.134219		1.37849	-0.004926		2.42846	-1.2548			2.42837	-1.27594			2.42813	-1.06005			2.42838	-1.9152
1.38089	0.21283		1.37975	0.13364		1.37965	-0.005398		2.43046	-1.25513			2.43037	-1.27594			2.43013	-1.05958			2.43038	-1.91518
1.38205	0.21312		1.38091	0.133433		1.38082	-0.005486		2.43246	-1.256			2.43237	-1.2759			2.43213	-1.05896			2.43338	-1.91516
1.38322	0.213316		1.38208	0.13382		1.38198	-0.00514		2.43446	-1.25639			2.43437	-1.27549			2.43413	-1.05893			2.43438	-1.91513
1.38438	0.21234		1.38324	0.133256		1.38315	-0.005218		2.43646	-1.25725			2.43637	-1.27549			2.43613	-1.05936			2.43638	-1.91509
1.38555	0.211506		1.38441	0.132415		1.38431	-0.004461		2.43846	-1.25821			2.43837	-1.27465			2.43813	-1.05924			2.43838	-1.91502
1.38671	0.211645		1.38557	0.131238		1.38548	-0.00399		2.44046	-1.25912			2.44037	-1.27465			2.44013	-1.05916			2.44038	-1.915
1.38787	0.211882		1.38674	0.131187		1.38664	-0.004095		2.44246	-1.26			2.44337	-1.27509			2.44213	-1.05911			2.44238	-1.91493
1.38904	0.211476		1.3879	0.13122		1.3878	-0.003866		2.44446	-1.26002			2.44437	-1.2755			2.44413	-1.05909			2.44438	-1.9149
1.3902	0.211096		1.38906	0.131634		1.38897	-0.00417		2.44646	-1.26004			2.44637	-1.27648			2.44613	-1.05906			2.44638	-1.9154
1.39137	0.210355		1.39023	0.131258		1.39013	-0.004379		2.44846	-1.26			2.44837	-1.27788			2.44813	-1.05901			2.44838	-1.91684
1.39253	0.209885		1.39139	0.130461		1.3913	-0.003777		2.45046	-1.25996			2.45037	-1.27833			2.45013	-1.05894			2.45038	-1.91696
1.3937	0.208809		1.39256	0.129436		1.39246	-0.003936		2.45246	-1.25991			2.45237	-1.27886			2.45213	-1.05831			2.45238	-1.91734
1.39486	0.208582		1.39372	0.128751		1.39363	-0.003517		2.45446	-1.25983			2.45437	-1.27931			2.45414	-1.05826			2.45438	-1.91784
1.39603	0.208372		1.39489	0.127833		1.39479	-0.003575		2.45646	-1.25976			2.45637	-1.27943			2.45614	-1.05821			2.45638	-1.91885
1.39719	0.207271		1.39605	0.126902		1.39596	-0.00414		2.45846	-1.25968			2.45837	-1.27953			2.45814	-1.05814			2.45838	-1.91956
1.39836	0.206472		1.39722	0.12597		1.39712	-0.003863		2.46046	-1.25932			2.46037	-1.27965			2.46014	-1.05804			2.46038	-1.91968
1.39952	0.205559		1.39838	0.125433		1.39829	-0.003455		2.46247	-1.25868			2.46337	-1.27972			2.46214	-1.05804			2.46338	-1.9201
1.40069	0.20409		1.39955	0.12542		1.39945	-0.002507		2.46447	-1.25873			2.46437	-1.27972			2.46414	-1.05811			2.46439	-1.9201
1.40185	0.203297		1.40071	0.125001		1.40062	-0.001517		2.46646	-1.25877			2.46637	-1.27974			2.46614	-1.059			2.46639	-1.92048
1.40302	0.202549		1.40188	0.124061		1.40178	-0.001357		2.46846	-1.25881			2.46837	-1.27974			2.46814	-1.05992			2.46838	-1.92161
1.40418	0.20235		1.40304	0.123615		1.40295	-0.00184		2.47046	-1.25887			2.47038	-1.27974			2.47014	-1.0604			2.47039	-1.92161
1.40535	0.202124		1.40421	0.123074		1.40411	-0.001878		2.47246	-1.25906			2.47338	-1.27967			2.47214	-1.06042			2.47239	-1.92161
1.40651	0.200843		1.40537	0.122623		1.40528	-0.00128		2.47446	-1.25921			2.47438	-1.27967			2.47414	-1.06045			2.47439	-1.92199
1.40768	0.199262		1.40654	0.121605		1.40644	-0.00102		2.47646	-1.25959			2.47638	-1.27963			2.47614	-1.06041			2.47639	-1.92277
1.40884	0.198727		1.4077	0.121122		1.4076	-0.001571		2.47846	-1.26029			2.47838	-1.27958			2.47814	-1.06036			2.47839	-1.92281
1.41001	0.198277		1.40887	0.120527		1.40877	-0.000874		2.48046	-1.26034			2.48038	-1.27907			2.48014	-1.06017			2.48039	-1.92281
1.41117	0.198339		1.41003	0.1197		1.40993	-0.000392		2.48246	-1.26038			2.48338	-1.27751			2.48314	-1.05885			2.48339	-1.92286
1.41233	0.198079		1.41119	0.119056		1.4111	-0.000456		2.48446	-1.26041			2.48438	-1.277			2.48414	-1.05843			2.48439	-1.92288
1.4135	0.19854		1.41236	0.119485		1.41226	-0.000725		2.48646	-1.26087			2.48638	-1.27597			2.48614	-1.05801			2.48639	-1.92292
1.41467	0.198502		1.41352	0.119576		1.41343	-0.000598		2.48846	-1.26173			2.48838	-1.27494			2.48814	-1.05898			2.48839	-1.92296
1.41583	0.197613		1.41469	0.11933		1.41459	-0.001251		2.49046	-1.26166			2.49038	-1.27392			2.49014	-1.05953			2.49039	-1.92303
1.41699	0.197308		1.41585	0.119381		1.41576	-0.002277		2.49246	-1.26166			2.49238	-1.27247			2.49314	-1.06031			2.49239	-1.92317
1.41816	0.196413		1.41702	0.119848		1.41692	-0.002423		2.49446	-1.26169			2.49438	-1.27247			2.49414	-1.0609			2.49439	-1.92321
1.41932	0.195866		1.41818	0.118816		1.41809	-0.002748		2.49646	-1.2624			2.49638	-1.27296			2.49614	-1.06155			2.49639	-1.9233
1.42049	0.195885		1.41935	0.117733		1.41925	-0.002122		2.49846	-1.26237			2.49838	-1.27398			2.49814	-1.06155			2.49839	-1.92342
1.42165	0.195288		1.42051	0.117554		1.42042	-0.001753		2.50046	-1.26233			2.50038	-1.27501			2.50014	-1.06149			2.50039	-1.92352
1.42282	0.19487		1.42168	0.117155		1.42158	-0.001637		2.50246	-1.26268			2.50338	-1.27657			2.50214	-1.06144			2.50339	-1.92366
1.42398	0.194784		1.42284	0.116775		1.42275	-0.001087		2.50446	-1.26258			2.50438	-1.27708			2.50414	-1.06045			2.50439	-1.92371
1.42515	0.195014		1.42401	0.116724		1.42391	-0.001295		2.50646	-1.2635			2.50638	-1.27811			2.50614	-1.05993			2.50639	-1.92416
1.42631	0.194689		1.42517	0.116167		1.42508	-0.001134		2.50846	-1.26346			2.50838	-1.27909			2.50814	-1.0599			2.50839	-1.92421
1.42748	0.194319		1.42634	0.116049		1.42624	-0.001582		2.51046	-1.26394			2.51038	-1.2796			2.51014	-1.05886			2.51039	-1.92437
1.42864	0.194375		1.4275	0.11587		1.42741	-0.001715		2.51246	-1.26342			2.51338	-1.2796			2.51214	-1.05839			2.51339	-1.92475
1.42981	0.194034		1.42867	0.114939		1.42857	-0.002404		2.51446	-1.26357			2.51438	-1.27955			2.51414	-1.05839			2.51439	-1.92485
1.43097	0.193879		1.42983	0.114103		1.42973	-0.003309		2.51646	-1.26357			2.51638	-1.27939			2.51614	-1.05839			2.51639	-1.92483
1.43214	0.193461		1.431	0.112734		1.4309	-0.003438		2.51846	-1.26271			2.51838	-1.27845			2.51814	-1.05844			2.51839	-1.92478
1.4333	0.19274		1.43216	0.113336		1.43206	-0.002965		2.52046	-1.26179			2.52038	-1.27748			2.52014	-1.05943			2.52039	-1.92469
1.43447	0.192256		1.43332	0.113512		1.43323	-0.003072		2.52246	-1.26086			2.52338	-1.27606			2.52314	-1.06095			2.52239	-1.92417
1.43563	0.191942		1.43449	0.113142		1.43439	-0.003346		2.52446	-1.26082			2.52438	-1.27559			2.52414	-1.06142			2.52439	-1.92403
1.4368	0.191818		1.43565	0.113073		1.43556	-0.003204		2.52646	-1.26023			2.52638	-1.2746			2.52614	-1.06241			2.52639	-1.92336
1.43796	0.192381		1.43682	0.112599		1.43672	-0.003524		2.52846	-1.25997			2.52838	-1.2746			2.52814	-1.06331			2.52839	-1.92333
1.43912	0.193252		1.43798	0.112803		1.43789	-0.003242		2.53046	-1.25949			2.53038	-1.27464			2.53014	-1.06425			2.53039	-1.92329
1.44029	0.19374		1.43915	0.112121		1.43905	-0.002944		2.53246	-1.25914			2.53239	-1.27474			2.53214	-1.0652			2.53339	-1.9235
1.44145	0.193518		1.44031	0.111272		1.44022	-0.003458		2.53446	-1.25881			2.53438	-1.27565			2.53414	-1.06506			2.53439	-1.92353
1.44262	0.194015		1.44148	0.111004		1.44138	-0.003167		2.53646	-1.25875			2.53638	-1.27656			2.53614	-1.06448			2.53639	-1.92369
1.44378	0.194456		1.44264	0.111113		1.44255	-0.003587		2.53846	-1.25875			2.53838	-1.27751			2.53814	-1.06436			2.53839	-1.9238
1.44495	0.194203		1.44381	0.110937		1.44371	-0.004632		2.54046	-1.25883			2.54038	-1.27843			2.54014	-1.06426			2.54039	-1.9239
1.44611	0.194121		1.44497	0.110726		1.44488	-0.005066		2.54246	-1.2589			2.54238	-1.27938			2.54214	-1.06423			2.54339	-1.92437
1.44728	0.193865		1.44614	0.110529		1.44604	-0.005707		2.54446	-1.25898			2.54438	-1.27938			2.54414	-1.06517			2.54439	-1.92427
1.44844	0.194274		1.4473	0.110021		1.44721	-0.005863		2.54646	-1.25982			2.54638	-1.27892			2.54614	-1.06611			2.54639	-1.92409
1.44961	0.194066		1.44847	0.109036		1.44837	-0.006006		2.54846	-1.26025			2.54838	-1.278			2.54814	-1.06715			2.54839	-1.92393
1.45077	0.193716		1.44963	0.108785		1.44954	-0.007023		2.55046	-1.26113			2.55038	-1.27706			2.55014	-1.06922			2.55039	-1.92393
1.45194	0.193538		1.4508	0.109198		1.4507	-0.007475		2.55246	-1.26172			2.55238	-1.27615			2.55314	-1.0713			2.55339	-1.92386
1.4531	0.193293		1.45196	0.109267		1.45186	-0.007686		2.55446	-1.26223			2.55438	-1.27567			2.55413	-1.07139			2.55439	-1.92388
1.45427	0.192907		1.45312	0.109221		1.45303	-0.008332		2.55646	-1.26229			2.55638	-1.27565			2.55613	-1.07248			2.55639	-1.92393
1.45543	0.193355		1.45429	0.109858		1.45419	-0.008623		2.55846	-1.26234			2.55838	-1.27565			2.55813	-1.07396			2.55839	-1.92393
1.4566	0.193487		1.45545	0.110581		1.45536	-0.009079		2.56046	-1.26236			2.56037	-1.27565			2.56013	-1.07453			2.56039	-1.92391
1.45776	0.193028		1.45662	0.110818		1.45652	-0.010057		2.56246	-1.26192			2.56337	-1.27661			2.56213	-1.07416			2.56339	-1.92388
1.45893	0.193517		1.45778	0.111228		1.45769	-0.011347		2.56446	-1.26194			2.56437	-1.2771			2.56413	-1.0742			2.56439	-1.92386
1.46009	0.193823		1.45895	0.111559		1.45885	-0.012185		2.56646	-1.26154			2.56637	-1.27808			2.56613	-1.07435			2.56639	-1.92381
1.46125	0.193506		1.46011	0.111915		1.46002	-0.011938		2.56846	-1.26205			2.56837	-1.27903			2.56814	-1.07499			2.56839	-1.92376
1.46242	0.193131		1.46128	0.111685		1.46118	-0.011664		2.57046	-1.26255			2.57037	-1.2795			2.57014	-1.07556			2.57039	-1.92371
1.46358	0.192839		1.46244	0.110917		1.46235	-0.012035		2.57246	-1.26345			2.57337	-1.2796			2.57214	-1.07659			2.57239	-1.92366
1.46475	0.193315		1.46361	0.110489		1.46351	-0.013272		2.57447	-1.26435			2.57437	-1.2796			2.57414	-1.07721			2.57439	-1.92362
1.46591	0.19391		1.46477	0.11066		1.46468	-0.014357		2.57647	-1.26479			2.57637	-1.27965			2.57614	-1.07782			2.57639	-1.92359
1.46708	0.193921		1.46594	0.110649		1.46584	-0.014198		2.57847	-1.26605			2.57837	-1.27969			2.57814	-1.07936			2.57839	-1.92357
1.46824	0.194068		1.4671	0.110402		1.46701	-0.014389		2.58047	-1.26601			2.58037	-1.27974			2.58014	-1.08044			2.58039	-1.92368
1.46941	0.194068		1.46827	0.110196		1.46817	-0.014955		2.58247	-1.26592			2.58237	-1.28025			2.58214	-1.08143			2.58239	-1.92458
1.47057	0.193848		1.46943	0.1101		1.46934	-0.015429		2.58447	-1.26544			2.58438	-1.2803			2.58414	-1.08193			2.58439	-1.92472
1.47174	0.193482		1.4706	0.109413		1.4705	-0.016241		2.58647	-1.26444			2.58638	-1.28034			2.58614	-1.0827			2.58639	-1.92486
1.4729	0.193164		1.47176	0.108278		1.47167	-0.016145		2.58847	-1.26311			2.58838	-1.28037			2.58814	-1.08312			2.58839	-1.925
1.47407	0.193271		1.47293	0.107716		1.47283	-0.016037		2.59047	-1.26261			2.59038	-1.28033			2.59014	-1.08401			2.59039	-1.92495
1.47523	0.194023		1.47409	0.107623		1.47399	-0.015926		2.59247	-1.26118			2.59238	-1.28028			2.59214	-1.0848			2.59339	-1.92488
1.4764	0.194217		1.47525	0.10747		1.47516	-0.015909		2.59447	-1.2607			2.59438	-1.2802			2.59414	-1.08579			2.59439	-1.92485
1.47756	0.193808		1.47642	0.107509		1.47632	-0.015937		2.59647	-1.26021			2.59638	-1.28015			2.59614	-1.08678			2.59639	-1.92474
1.47873	0.19331		1.47758	0.107704		1.47749	-0.016586		2.59847	-1.26013			2.59838	-1.27964			2.59814	-1.08781			2.59839	-1.92389
1.47989	0.193599		1.47875	0.10746		1.47865	-0.017405		2.60047	-1.26012			2.60038	-1.27959			2.60014	-1.08887			2.60039	-1.9238
1.48106	0.193697		1.47991	0.107333		1.47982	-0.01766		2.60247	-1.26004			2.60238	-1.27955			2.60214	-1.09013			2.60239	-1.92371
1.48222	0.193143		1.48108	0.107456		1.48098	-0.018068		2.60447	-1.26001			2.60438	-1.27966			2.60414	-1.09079			2.60439	-1.92362
1.48338	0.192804		1.48224	0.107379		1.48215	-0.018835		2.60647	-1.26001			2.60638	-1.27983			2.60614	-1.09138			2.60639	-1.92371
1.48455	0.192828		1.48341	0.10801		1.48331	-0.019321		2.60847	-1.26008			2.60838	-1.27983			2.60814	-1.09257			2.60839	-1.92395
1.48571	0.193244		1.48457	0.108091		1.48448	-0.019965		2.61047	-1.26012			2.61038	-1.27986			2.61014	-1.09311			2.61039	-1.92489
1.48688	0.193231		1.48574	0.1084		1.48564	-0.020925		2.61247	-1.26019			2.61238	-1.27983			2.61214	-1.0942			2.61339	-1.92633
1.48804	0.193013		1.4869	0.10952		1.48681	-0.020841		2.61447	-1.26023			2.61438	-1.27975			2.61414	-1.09524			2.61439	-1.9268
1.48921	0.193533		1.48807	0.109708		1.48797	-0.02113		2.61647	-1.26026			2.61638	-1.27895			2.61614	-1.09628			2.61639	-1.92774
1.49037	0.194218		1.48923	0.10977		1.48914	-0.022537		2.61847	-1.26024			2.61838	-1.27795			2.61814	-1.09733			2.61839	-1.92823
1.49154	0.194562		1.4904	0.109081		1.4903	-0.022984		2.62047	-1.26037			2.62038	-1.27676			2.62014	-1.09884			2.62039	-1.92827
1.4927	0.194865		1.49156	0.108617		1.49147	-0.022669		2.62247	-1.2603			2.62238	-1.2756			2.62314	-1.10089			2.62239	-1.9283
1.49387	0.195171		1.49273	0.107993		1.49263	-0.022534		2.62447	-1.26026			2.62438	-1.27462			2.62414	-1.10141			2.62439	-1.92816
1.49503	0.195172		1.49389	0.107782		1.49379	-0.022784		2.62647	-1.26022			2.62638	-1.27364			2.62614	-1.10292			2.62639	-1.92733
1.4962	0.194272		1.49506	0.106954		1.49496	-0.022879		2.62847	-1.26011			2.62838	-1.27367			2.62814	-1.10393			2.62839	-1.92656
1.49736	0.19324		1.49622	0.106808		1.49612	-0.023042		2.63047	-1.26008			2.63038	-1.27375			2.63014	-1.10507			2.63039	-1.92623
1.49853	0.192535		1.49738	0.106743		1.49729	-0.023604		2.63247	-1.25996			2.63238	-1.27455			2.63214	-1.1062			2.63239	-1.92543
1.49969	0.192339		1.49855	0.106762		1.49845	-0.024014		2.63447	-1.25996			2.63438	-1.27557			2.63414	-1.10818			2.63439	-1.92587
1.50086	0.191828		1.49971	0.106442		1.49962	-0.024307		2.63647	-1.25981			2.63638	-1.27662			2.63614	-1.10978			2.63639	-1.92677
1.50202	0.191406		1.50088	0.105654		1.50078	-0.02436		2.63847	-1.25979			2.63838	-1.27764			2.63814	-1.11092			2.63839	-1.92769
1.50318	0.190372		1.50204	0.105053		1.50195	-0.02406		2.64046	-1.25979			2.64038	-1.27861			2.64014	-1.112			2.64039	-1.92806
1.50435	0.18992		1.50321	0.104582		1.50311	-0.024233		2.64246	-1.25975			2.64238	-1.27955			2.64214	-1.11306			2.64339	-1.92867
1.50551	0.190347		1.50437	0.104399		1.50428	-0.025066		2.64446	-1.25975			2.64438	-1.2795			2.64414	-1.11407			2.64439	-1.92891
1.50668	0.190468		1.50554	0.104112		1.50544	-0.025815		2.64646	-1.25972			2.64638	-1.27946			2.64614	-1.11496			2.64639	-1.92924
1.50784	0.190244		1.5067	0.104023		1.50661	-0.025622		2.64846	-1.2596			2.64838	-1.27942			2.64814	-1.11632			2.64839	-1.93004
1.50901	0.190282		1.50787	0.103557		1.50777	-0.025135		2.65046	-1.2596			2.65038	-1.27937			2.65014	-1.11736			2.65039	-1.93009
1.51017	0.190274		1.50903	0.102693		1.50894	-0.025373		2.65246	-1.25957			2.65338	-1.27932			2.65214	-1.11835			2.65239	-1.93018
1.51134	0.189764		1.5102	0.102497		1.5101	-0.025816		2.65446	-1.25951			2.65438	-1.2793			2.65414	-1.11934			2.65439	-1.93117
1.5125	0.189069		1.51136	0.102525		1.51127	-0.025755		2.65646	-1.2595			2.65638	-1.27932			2.65614	-1.12037			2.65639	-1.9327
1.51367	0.188115		1.51253	0.101745		1.51243	-0.025514		2.65846	-1.25952			2.65838	-1.27936			2.65814	-1.12151			2.65839	-1.93408
1.51483	0.187641		1.51369	0.101195		1.5136	-0.025105		2.66046	-1.25952			2.66038	-1.27941			2.66014	-1.12267			2.66039	-1.93478
1.516	0.187801		1.51486	0.100936		1.51476	-0.024961		2.66246	-1.25961			2.66238	-1.2785			2.66314	-1.12472			2.66339	-1.93555
1.51716	0.187519		1.51602	0.099917		1.51592	-0.02479		2.66446	-1.25965			2.66438	-1.27854			2.66414	-1.12511			2.66439	-1.9356
1.51833	0.187206		1.51719	0.098462		1.51709	-0.024501		2.66646	-1.25968			2.66638	-1.27857			2.66614	-1.12611			2.66639	-1.93558
1.51949	0.187733		1.51835	0.097526		1.51825	-0.025164		2.66846	-1.25974			2.66838	-1.27857			2.66814	-1.1273			2.66839	-1.93549
1.52066	0.188402		1.51951	0.097327		1.51942	-0.025495		2.67046	-1.25985			2.67038	-1.27857			2.67014	-1.12902			2.67039	-1.93445
1.52182	0.188293		1.52068	0.097094		1.52058	-0.025502		2.67346	-1.25993			2.67238	-1.27859			2.67214	-1.13107			2.67339	-1.93294
1.52299	0.187811		1.52184	0.097092		1.52175	-0.02552		2.67446	-1.25991			2.67438	-1.27859			2.67414	-1.13303			2.67439	-1.93265
1.52415	0.187357		1.52301	0.097289		1.52291	-0.024621		2.67646	-1.25995			2.67638	-1.27852			2.67615	-1.13503			2.67639	-1.93209
1.52531	0.187704		1.52417	0.097504		1.52408	-0.024026		2.67846	-1.25999			2.67838	-1.27929			2.67815	-1.13674			2.67839	-1.93153
1.52648	0.187863		1.52534	0.097927		1.52524	-0.024433		2.68046	-1.25999			2.68038	-1.27923			2.68015	-1.13887			2.68039	-1.93125
1.52764	0.187124		1.5265	0.097787		1.52641	-0.02482		2.68346	-1.25997			2.68238	-1.27913			2.68215	-1.14089			2.68339	-1.9313
1.52881	0.186728		1.52767	0.097951		1.52757	-0.024596		2.68446	-1.25995			2.68438	-1.27868			2.68415	-1.14276			2.68439	-1.9313
1.52997	0.186849		1.52883	0.097972		1.52874	-0.024626		2.68646	-1.25991			2.68638	-1.27829			2.68615	-1.14411			2.68639	-1.93132
1.53114	0.186966		1.53	0.098217		1.5299	-0.024804		2.68846	-1.25987			2.68838	-1.27773			2.68815	-1.14512			2.68839	-1.93158
1.5323	0.18704		1.53116	0.098593		1.53107	-0.024372		2.69046	-1.25985			2.69038	-1.27724			2.69015	-1.14618			2.69039	-1.932
1.53347	0.186613		1.53233	0.098417		1.53223	-0.024387		2.69247	-1.25996			2.69338	-1.2759			2.69315	-1.14919			2.6934	-1.93255
1.53463	0.186198		1.53349	0.098201		1.5334	-0.024674		2.69447	-1.25996			2.69439	-1.27547			2.69415	-1.1502			2.6944	-1.93255
1.5358	0.186489		1.53466	0.097766		1.53456	-0.024665		2.69647	-1.26002			2.69639	-1.27506			2.69615	-1.1518			2.6964	-1.93323
1.53696	0.186859		1.53582	0.097234		1.53573	-0.024322		2.69847	-1.26011			2.69839	-1.27506			2.69815	-1.15313			2.6984	-1.93455
1.53813	0.186919		1.53699	0.096577		1.53689	-0.023784		2.70047	-1.26021			2.70039	-1.27512			2.70015	-1.15436			2.7004	-1.93498
1.53929	0.186372		1.53815	0.095914		1.53805	-0.024398		2.70347	-1.26028			2.70339	-1.27592			2.70215	-1.15579			2.7034	-1.93491
1.54046	0.185786		1.53931	0.095782		1.53922	-0.024713		2.70447	-1.2603			2.70439	-1.27598			2.70415	-1.15777			2.7044	-1.93491
1.54162	0.185493		1.54048	0.095383		1.54038	-0.024115		2.70647	-1.26034			2.70639	-1.27701			2.70615	-1.15876			2.7064	-1.93444
1.54279	0.185234		1.54164	0.094524		1.54155	-0.02422		2.70847	-1.26023			2.70839	-1.27855			2.70815	-1.16081			2.7084	-1.93416
1.54395	0.184929		1.54281	0.093865		1.54271	-0.024228		2.71047	-1.26023			2.71039	-1.27902			2.71015	-1.16177			2.7104	-1.93397
1.54512	0.184979		1.54397	0.093401		1.54388	-0.023766		2.71247	-1.26019			2.71339	-1.27953			2.71215	-1.16467			2.7134	-1.93289
1.54628	0.18504		1.54514	0.09264		1.54504	-0.023781		2.71447	-1.26021			2.71439	-1.27957			2.71415	-1.16561			2.7144	-1.93244
1.54744	0.18435		1.5463	0.091847		1.54621	-0.023557		2.71647	-1.26058			2.71639	-1.27952			2.71615	-1.16732			2.7164	-1.93152
1.54861	0.183858		1.54747	0.09173		1.54737	-0.022476		2.71847	-1.26094			2.71839	-1.27944			2.71815	-1.16993			2.7184	-1.93147
1.54977	0.183844		1.54863	0.091795		1.54854	-0.022695		2.72047	-1.26098			2.72039	-1.2794			2.72015	-1.17012			2.7204	-1.9318
1.55094	0.183996		1.5498	0.09144		1.5497	-0.023494		2.72347	-1.26106			2.72339	-1.27928			2.72315	-1.17056			2.7224	-1.93224
1.5521	0.183411		1.55096	0.091954		1.55087	-0.023826		2.72447	-1.26106			2.72439	-1.27925			2.72415	-1.17071			2.7244	-1.93267
1.55327	0.182855		1.55213	0.092963		1.55203	-0.023571		2.72647	-1.26106			2.72639	-1.27925			2.72615	-1.17086			2.7264	-1.93361
1.55443	0.183008		1.55329	0.09347		1.5532	-0.023761		2.72847	-1.26106			2.72839	-1.27927			2.72815	-1.17099			2.7284	-1.93453
1.5556	0.182508		1.55446	0.093152		1.55436	-0.023835		2.73047	-1.26098			2.73039	-1.27932			2.73014	-1.17104			2.7304	-1.935
1.55676	0.181759		1.55562	0.092581		1.55553	-0.023958		2.73247	-1.26052			2.73339	-1.27943			2.73214	-1.17212			2.7334	-1.93552
1.55793	0.181434		1.55679	0.092779		1.55669	-0.023502		2.73447	-1.26018			2.73438	-1.27947			2.73414	-1.17269			2.7344	-1.93596
1.55909	0.181367		1.55795	0.093007		1.55785	-0.023221		2.73647	-1.26007			2.73638	-1.27951			2.73614	-1.17427			2.7364	-1.93568
1.56026	0.181316		1.55912	0.093512		1.55902	-0.023418		2.73847	-1.25992			2.73838	-1.27954			2.73814	-1.1782			2.7384	-1.9353
1.56142	0.181921		1.56028	0.093797		1.56018	-0.023445		2.74047	-1.25984			2.74038	-1.27952			2.74014	-1.17968			2.7404	-1.9349
1.56259	0.182362		1.56144	0.093905		1.56135	-0.023295		2.74347	-1.25973			2.74338	-1.27945			2.74214	-1.18388			2.7424	-1.93356
1.56375	0.181771		1.56261	0.093736		1.56251	-0.022635		2.74447	-1.25969			2.74438	-1.27945			2.74414	-1.18541			2.7444	-1.93316
1.56492	0.181595		1.56377	0.093887		1.56368	-0.021713		2.74647	-1.25965			2.74638	-1.27939			2.74614	-1.18849			2.7464	-1.93361
1.56608	0.181955		1.56494	0.093971		1.56484	-0.021366		2.74847	-1.25971			2.74838	-1.27936			2.74814	-1.19126			2.7484	-1.9345
1.56724	0.182425		1.5661	0.094008		1.56601	-0.021376		2.75047	-1.25971			2.75038	-1.27936			2.75014	-1.19343			2.7504	-1.9345
1.56841	0.182536		1.56727	0.094312		1.56717	-0.021204		2.75247	-1.2598			2.75338	-1.27936			2.75214	-1.19736			2.7524	-1.93585
1.56957	0.182648		1.56843	0.094263		1.56834	-0.020796		2.75447	-1.25988			2.75438	-1.27936			2.75414	-1.1983			2.7544	-1.9363
1.57074	0.182885		1.5696	0.093647		1.5695	-0.020588		2.75647	-1.25997			2.75638	-1.27932			2.75614	-1.20017			2.75639	-1.93719
1.5719	0.183221		1.57076	0.093524		1.57067	-0.020649		2.75847	-1.26			2.75838	-1.27931			2.75814	-1.20208			2.75839	-1.93809
1.57307	0.183303		1.57193	0.093891		1.57183	-0.021104		2.76047	-1.26004			2.76038	-1.27926			2.76014	-1.20333			2.76039	-1.93899
1.57423	0.183053		1.57309	0.094242		1.573	-0.020854		2.76247	-1.26			2.76238	-1.27928			2.76214	-1.2062			2.76239	-1.93906
1.5754	0.183175		1.57426	0.095298		1.57416	-0.020594		2.76447	-1.25994			2.76438	-1.27924			2.76414	-1.20714			2.76439	-1.9391
1.57656	0.183905		1.57542	0.096177		1.57533	-0.02106		2.76647	-1.25987			2.76638	-1.27828			2.76614	-1.20905			2.76639	-1.93919
1.57773	0.184031		1.57659	0.09689		1.57649	-0.021184		2.76847	-1.25983			2.76838	-1.27777			2.76814	-1.21055			2.76839	-1.93929
1.57889	0.18321		1.57775	0.09696		1.57766	-0.021422		2.77047	-1.25991			2.77038	-1.27727			2.77014	-1.21173			2.77039	-1.93929
1.58006	0.183109		1.57892	0.096961		1.57882	-0.021517		2.77247	-1.25996			2.77338	-1.27725			2.77214	-1.2149			2.77339	-1.93974
1.58122	0.183115		1.58008	0.096484		1.57998	-0.021029		2.77447	-1.26008			2.77438	-1.27726			2.77414	-1.21591			2.77439	-1.93976
1.58239	0.182449		1.58125	0.095576		1.58115	-0.021293		2.77647	-1.26031			2.77638	-1.27732			2.77614	-1.21791			2.77639	-1.94019
1.58355	0.181849		1.58241	0.094533		1.58231	-0.021873		2.77847	-1.26034			2.77838	-1.27738			2.77814	-1.21922			2.77839	-1.94106
1.58472	0.1813		1.58357	0.093583		1.58348	-0.022039		2.78047	-1.26029			2.78038	-1.27751			2.78014	-1.22136			2.78039	-1.94186
1.58588	0.181665		1.58474	0.093501		1.58464	-0.022468		2.78347	-1.26025			2.78238	-1.27857			2.78314	-1.2245			2.78239	-1.94266
1.58705	0.182244		1.5859	0.093416		1.58581	-0.022548		2.78447	-1.26023			2.78438	-1.27904			2.78414	-1.22554			2.78439	-1.94338
1.58821	0.181662		1.58707	0.092853		1.58697	-0.022183		2.78647	-1.26012			2.78638	-1.27954			2.78614	-1.22814			2.78639	-1.9443
1.58937	0.180836		1.58823	0.092056		1.58814	-0.022493		2.78847	-1.26001			2.78838	-1.27961			2.78814	-1.23024			2.78839	-1.94443
1.59054	0.180683		1.5894	0.091572		1.5893	-0.023411		2.79047	-1.25993			2.79038	-1.27967			2.79014	-1.23182			2.79039	-1.94446
1.5917	0.180545		1.59056	0.091394		1.59047	-0.023406		2.79247	-1.25976			2.79238	-1.27965			2.79215	-1.23422			2.79339	-1.94368
1.59287	0.181036		1.59173	0.090408		1.59163	-0.023732		2.79447	-1.2598			2.79438	-1.27959			2.79415	-1.23707			2.79439	-1.94318
1.59403	0.181223		1.59289	0.089563		1.5928	-0.024173		2.79647	-1.25989			2.79638	-1.27859			2.79615	-1.23914			2.79639	-1.94229
1.5952	0.180922		1.59406	0.089319		1.59396	-0.024062		2.79847	-1.26044			2.79838	-1.27754			2.79815	-1.24174			2.79839	-1.94139
1.59636	0.181088		1.59522	0.089568		1.59513	-0.02445		2.80047	-1.26129			2.80038	-1.27656			2.80015	-1.24489			2.80039	-1.94059
1.59753	0.18153		1.59639	0.089942		1.59629	-0.024073		2.80247	-1.26148			2.80338	-1.27556			2.80215	-1.24859			2.80239	-1.93967
1.59869	0.181854		1.59755	0.089282		1.59746	-0.02359		2.80448	-1.26157			2.80438	-1.27555			2.80415	-1.25005			2.80439	-1.93911
1.59986	0.182		1.59872	0.088948		1.59862	-0.024064		2.80648	-1.26162			2.80638	-1.27551			2.80615	-1.25354			2.80639	-1.93904
1.60102	0.18209		1.59988	0.088785		1.59979	-0.023623		2.80848	-1.26176			2.80838	-1.27551			2.80815	-1.25609			2.80839	-1.93899
1.60219	0.181896		1.60105	0.088689		1.60095	-0.022953		2.81048	-1.26181			2.81038	-1.27551			2.81015	-1.25821			2.81039	-1.93899
1.60335	0.181401		1.60221	0.088336		1.60211	-0.023119		2.81348	-1.2626			2.81239	-1.27644			2.81215	-1.26028			2.8134	-1.93904
1.60452	0.180976		1.60338	0.087625		1.60328	-0.023154		2.81447	-1.26263			2.81439	-1.2774			2.81415	-1.26189			2.8144	-1.93906
1.60568	0.180737		1.60454	0.087661		1.60444	-0.022513		2.81647	-1.26271			2.81639	-1.27834			2.81615	-1.26342			2.8164	-1.93911
1.60685	0.18036		1.6057	0.087886		1.60561	-0.022047		2.81847	-1.2625			2.81839	-1.27929			2.81815	-1.26555			2.8184	-1.93925
1.60801	0.180034		1.60687	0.087408		1.60677	-0.021689		2.82047	-1.2623			2.82039	-1.27927			2.82015	-1.26776			2.8204	-1.94014
1.60918	0.179543		1.60803	0.086658		1.60794	-0.021096		2.82247	-1.26209			2.82239	-1.27929			2.82315	-1.27097			2.8224	-1.94061
1.61034	0.179172		1.6092	0.086186		1.6091	-0.020929		2.82447	-1.2618			2.82439	-1.27927			2.82415	-1.27205			2.8244	-1.94064
1.61151	0.179026		1.61036	0.084975		1.61027	-0.020779		2.82647	-1.26159			2.82639	-1.27917			2.82615	-1.27422			2.8264	-1.94066
1.61267	0.178492		1.61153	0.083924		1.61143	-0.0205		2.82847	-1.26102			2.82839	-1.27915			2.82815	-1.27635			2.8284	-1.94064
1.61383	0.178752		1.61269	0.083765		1.6126	-0.020631		2.83047	-1.26009			2.83039	-1.27913			2.83015	-1.27884			2.8304	-1.94156
1.615	0.179757		1.61386	0.083676		1.61376	-0.020431		2.83247	-1.25921			2.83339	-1.27773			2.83215	-1.28139			2.8324	-1.94254
1.61617	0.179939		1.61502	0.08357		1.61493	-0.020219		2.83447	-1.2601			2.83439	-1.27726			2.83415	-1.28425			2.8344	-1.94335
1.61733	0.179459		1.61619	0.083112		1.61609	-0.02072		2.83647	-1.26113			2.83639	-1.27637			2.83615	-1.28679			2.8364	-1.94349
1.61849	0.179932		1.61735	0.082383		1.61726	-0.021183		2.83847	-1.26216			2.83839	-1.27544			2.83815	-1.28943			2.8384	-1.94387
1.61966	0.179955		1.61852	0.081821		1.61842	-0.021263		2.84047	-1.26227			2.84039	-1.27455			2.84015	-1.29254			2.8404	-1.94399
1.62082	0.179701		1.61968	0.081531		1.61959	-0.020883		2.84247	-1.26233			2.84239	-1.27463			2.84215	-1.29561			2.8434	-1.94406
1.62199	0.179818		1.62085	0.080687		1.62075	-0.020619		2.84447	-1.26236			2.84439	-1.27463			2.84415	-1.29872			2.8444	-1.94408
1.62315	0.179831		1.62201	0.079859		1.62191	-0.02051		2.84647	-1.26231			2.84639	-1.2746			2.84615	-1.30233			2.8464	-1.94321
1.62432	0.179752		1.62318	0.079731		1.62308	-0.020698		2.84847	-1.26223			2.84839	-1.27552			2.84815	-1.30544			2.8484	-1.94226
1.62548	0.179623		1.62434	0.079681		1.62424	-0.020873		2.85047	-1.26135			2.85039	-1.27647			2.85015	-1.30813			2.8504	-1.94164
1.62665	0.179733		1.62551	0.078926		1.62541	-0.021196		2.85247	-1.26043			2.85339	-1.27779			2.85215	-1.31114			2.8524	-1.94065
1.62781	0.179837		1.62667	0.078094		1.62657	-0.02158		2.85447	-1.25951			2.85439	-1.27823			2.85415	-1.31415			2.8544	-1.93985
1.62898	0.180178		1.62783	0.077836		1.62774	-0.022143		2.85647	-1.26043			2.85639	-1.27835			2.85615	-1.31726			2.8564	-1.93973
1.63014	0.180727		1.629	0.078196		1.6289	-0.02292		2.85847	-1.26141			2.85839	-1.2774			2.85815	-1.32042			2.8584	-1.93967
1.63131	0.181141		1.63017	0.07764		1.63007	-0.022931		2.86047	-1.26236			2.86039	-1.27641			2.86015	-1.32353			2.8604	-1.93962
1.63247	0.181544		1.63133	0.076514		1.63123	-0.023343		2.86247	-1.26333			2.86339	-1.27494			2.86215	-1.32614			2.8624	-1.93953
1.63364	0.181481		1.63249	0.074949		1.6324	-0.02343		2.86447	-1.26432			2.86439	-1.27447			2.86415	-1.32918			2.8644	-1.93943
1.6348	0.1807		1.63366	0.074073		1.63356	-0.02292		2.86647	-1.26526			2.86639	-1.27402			2.86615	-1.33177			2.8664	-1.93911
1.63596	0.179989		1.63482	0.073074		1.63473	-0.022457		2.86847	-1.26621			2.86839	-1.27404			2.86815	-1.33409			2.8684	-1.93908
1.63713	0.18042		1.63599	0.072322		1.63589	-0.021944		2.87047	-1.26721			2.87039	-1.27408			2.87015	-1.33584			2.8704	-1.93941
1.6383	0.180958		1.63715	0.071697		1.63706	-0.021558		2.87247	-1.26774			2.87339	-1.27534			2.87215	-1.33742			2.8724	-1.94038
1.63946	0.180988		1.63832	0.071965		1.63822	-0.021543		2.87447	-1.26869			2.87439	-1.27583			2.87415	-1.33935			2.8744	-1.94139
1.64062	0.181557		1.63948	0.072227		1.63939	-0.021543		2.87647	-1.26921			2.87639	-1.27682			2.87615	-1.34142			2.8764	-1.94243
1.64179	0.181722		1.64065	0.071737		1.64055	-0.021811		2.87847	-1.27068			2.87839	-1.27779			2.87815	-1.34348			2.8784	-1.94346
1.64295	0.181603		1.64181	0.071591		1.64172	-0.021713		2.88047	-1.27118			2.88039	-1.27824			2.88015	-1.34602			2.8804	-1.94448
1.64412	0.181409		1.64298	0.071666		1.64288	-0.020753		2.88347	-1.27127			2.88239	-1.27866			2.88215	-1.34918			2.8834	-1.94589
1.64528	0.180672		1.64414	0.071175		1.64404	-0.020753		2.88447	-1.27131			2.88439	-1.27866			2.88415	-1.35304			2.8844	-1.94634
1.64645	0.1805		1.64531	0.070873		1.64521	-0.021267		2.88647	-1.27133			2.88639	-1.27866			2.88615	-1.35702			2.8864	-1.9469
1.64761	0.18058		1.64647	0.070973		1.64637	-0.020757		2.88847	-1.27083			2.88839	-1.27867			2.88815	-1.36058			2.8884	-1.94686
1.64878	0.180153		1.64764	0.070757		1.64754	-0.020396		2.89047	-1.27038			2.89039	-1.27871			2.89015	-1.36376			2.8904	-1.94681
1.64994	0.179841		1.6488	0.070537		1.6487	-0.020285		2.89247	-1.26892			2.89239	-1.27875			2.89215	-1.36682			2.8934	-1.94674
1.65111	0.178964		1.64996	0.070863		1.64987	-0.020341		2.89447	-1.26845			2.89439	-1.2788			2.89415	-1.36943			2.8944	-1.94674
1.65227	0.177961		1.65113	0.0707		1.65103	-0.020606		2.89647	-1.26747			2.89639	-1.2793			2.89615	-1.37156			2.8964	-1.94676
1.65344	0.177509		1.6523	0.070683		1.6522	-0.02117		2.89847	-1.26724			2.89839	-1.27934			2.89815	-1.37354			2.8984	-1.94685
1.6546	0.176894		1.65346	0.070863		1.65336	-0.021928		2.90047	-1.26719			2.90039	-1.27936			2.90015	-1.37467			2.9004	-1.9469
1.65577	0.176424		1.65462	0.070839		1.65453	-0.022202		2.90347	-1.26596			2.90239	-1.27936			2.90215	-1.3758			2.9024	-1.94704
1.65693	0.17636		1.65579	0.070655		1.65569	-0.022282		2.90447	-1.26541			2.90439	-1.27934			2.90415	-1.37785			2.9044	-1.94723
1.6581	0.176278		1.65695	0.069936		1.65686	-0.022676		2.90647	-1.26434			2.90639	-1.2793			2.90615	-1.37995			2.9064	-1.9474
1.65926	0.17627		1.65812	0.069193		1.65802	-0.023248		2.90847	-1.26285			2.90839	-1.27925			2.90815	-1.38255			2.9084	-1.94754
1.66043	0.17626		1.65928	0.069409		1.65919	-0.023391		2.91047	-1.26236			2.91038	-1.27872			2.91015	-1.38563			2.9104	-1.94775
1.66159	0.176359		1.66045	0.068528		1.66035	-0.023502		2.91247	-1.26094			2.91338	-1.27735			2.91215	-1.38832			2.9124	-1.94794
1.66275	0.176545		1.66161	0.068473		1.66152	-0.024293		2.91447	-1.26051			2.91438	-1.27729			2.91415	-1.39049			2.9144	-1.94801
1.66392	0.176716		1.66278	0.067895		1.66268	-0.024587		2.91647	-1.25963			2.91638	-1.2772			2.91615	-1.39271			2.9164	-1.9481
1.66508	0.176512		1.66394	0.067481		1.66385	-0.024701		2.91847	-1.25927			2.91838	-1.27723			2.91815	-1.3958			2.9184	-1.94803
1.66625	0.175964		1.66511	0.066905		1.66501	-0.024909		2.92047	-1.25938			2.92038	-1.27729			2.92015	-1.39891			2.9204	-1.94791
1.66741	0.175968		1.66627	0.067432		1.66617	-0.025595		2.92247	-1.26039			2.92339	-1.27741			2.92215	-1.40247			2.9224	-1.94786
1.66858	0.176605		1.66744	0.067419		1.66734	-0.025488		2.92447	-1.26093			2.92439	-1.27745			2.92415	-1.40565			2.92441	-1.94826
1.66974	0.176722		1.6686	0.066906		1.6685	-0.025297		2.92648	-1.26194			2.92639	-1.27796			2.92615	-1.40867			2.92641	-1.94897
1.67091	0.177315		1.66976	0.066606		1.66967	-0.025657		2.92848	-1.26295			2.92839	-1.27889			2.92815	-1.41171			2.92841	-1.94972
1.67207	0.177661		1.67093	0.066697		1.67083	-0.025919		2.93048	-1.26398			2.93039	-1.27941			2.93015	-1.41477			2.93041	-1.95059
1.67324	0.176854		1.6721	0.066288		1.672	-0.02672		2.93248	-1.26554			2.93239	-1.27948			2.93215	-1.41872			2.9334	-1.95107
1.6744	0.176534		1.67326	0.065458		1.67316	-0.027491		2.93448	-1.26597			2.93439	-1.27947			2.93415	-1.4218			2.9344	-1.95116
1.67557	0.176386		1.67442	0.065135		1.67433	-0.027796		2.93648	-1.26681			2.93639	-1.27944			2.93615	-1.42442			2.9364	-1.95119
1.67673	0.174924		1.67559	0.06526		1.67549	-0.027121		2.93848	-1.26681			2.93839	-1.2794			2.93815	-1.42702			2.9384	-1.95114
1.6779	0.173933		1.67675	0.064954		1.67666	-0.026508		2.94048	-1.26633			2.94039	-1.27938			2.94015	-1.42954			2.9404	-1.95064
1.67906	0.173924		1.67792	0.064042		1.67782	-0.02698		2.94248	-1.26582			2.94339	-1.27936			2.94215	-1.43173			2.9424	-1.94975
1.68023	0.173684		1.67908	0.063891		1.67899	-0.027432		2.94448	-1.26575			2.94439	-1.27934			2.94415	-1.43385			2.9444	-1.94881
1.68139	0.17284		1.68025	0.063388		1.68015	-0.027765		2.94648	-1.26556			2.94639	-1.2793			2.94615	-1.43637			2.9464	-1.94834
1.68256	0.172629		1.68141	0.062425		1.68132	-0.028249		2.94848	-1.26535			2.94839	-1.27926			2.94815	-1.4384			2.9484	-1.94735
1.68372	0.17204		1.68258	0.062053		1.68248	-0.028716		2.95048	-1.26537			2.95039	-1.27924			2.95015	-1.44066			2.9504	-1.94728
1.68488	0.170542		1.68374	0.062411		1.68365	-0.028588		2.95348	-1.26542			2.95239	-1.27869			2.95215	-1.44283			2.9524	-1.9478
1.68605	0.170008		1.68491	0.063019		1.68481	-0.028442		2.95448	-1.26538			2.95439	-1.27818			2.95415	-1.44493			2.9544	-1.94879
1.68721	0.170144		1.68607	0.063089		1.68598	-0.02861		2.95648	-1.26579			2.95639	-1.27815			2.95615	-1.44698			2.9564	-1.94928
1.68838	0.170185		1.68724	0.061954		1.68714	-0.02777		2.95848	-1.26611			2.95839	-1.27839			2.95815	-1.44994			2.9584	-1.95168
1.68954	0.169994		1.6884	0.06111		1.6883	-0.027847		2.96048	-1.26577			2.96039	-1.2786			2.96015	-1.45296			2.9604	-1.9522
1.69071	0.169113		1.68957	0.06094		1.68947	-0.027908		2.96248	-1.2658			2.96239	-1.28014			2.96315	-1.45676			2.9624	-1.95407
1.69187	0.16817		1.69073	0.0614		1.69063	-0.027596		2.96448	-1.2658			2.96439	-1.28066			2.96415	-1.45827			2.9644	-1.95502
1.69304	0.168701		1.69189	0.062029		1.6918	-0.027762		2.96648	-1.2658			2.96639	-1.28169			2.96615	-1.46114			2.9664	-1.9567
1.6942	0.168745		1.69306	0.06223		1.69296	-0.027633		2.96848	-1.2658			2.96839	-1.28358			2.96815	-1.46413			2.9684	-1.95905
1.69537	0.168443		1.69423	0.062444		1.69413	-0.027022		2.97048	-1.26586			2.97039	-1.28449			2.97015	-1.46715			2.9704	-1.95952
1.69653	0.167623		1.69539	0.063048		1.69529	-0.027626		2.97248	-1.26635			2.97339	-1.28456			2.97215	-1.47019			2.9724	-1.96078
1.6977	0.167169		1.69655	0.063131		1.69646	-0.027715		2.97448	-1.26641			2.97439	-1.28446			2.97415	-1.47236			2.9744	-1.9608
1.69886	0.166932		1.69772	0.062522		1.69762	-0.028307		2.97648	-1.26673			2.97639	-1.28418			2.97615	-1.47453			2.9764	-1.96127
1.70003	0.1661		1.69888	0.06308		1.69879	-0.027543		2.97848	-1.26666			2.97839	-1.28275			2.97815	-1.47712			2.9784	-1.96128
1.70119	0.165264		1.70005	0.062828		1.69995	-0.02757		2.98048	-1.26659			2.98039	-1.28273			2.98015	-1.48072			2.9804	-1.96081
1.70236	0.164558		1.70121	0.061858		1.70112	-0.028213		2.98248	-1.26647			2.98239	-1.28223			2.98215	-1.48388			2.9824	-1.95959
1.70352	0.164461		1.70238	0.061134		1.70228	-0.028705		2.98448	-1.26644			2.98439	-1.28177			2.98415	-1.48685			2.9844	-1.95874
1.70469	0.164392		1.70354	0.060409		1.70345	-0.029478		2.98648	-1.26638			2.98639	-1.28139			2.98615	-1.48998			2.9864	-1.95704
1.70585	0.163958		1.70471	0.060059		1.70461	-0.029786		2.98848	-1.26638			2.98839	-1.28288			2.98815	-1.49323			2.9884	-1.95542
1.70701	0.163801		1.70587	0.059624		1.70578	-0.02956		2.99047	-1.26638			2.99039	-1.28344			2.99015	-1.49728			2.9904	-1.95444
1.70818	0.163813		1.70704	0.059483		1.70694	-0.028894		2.99247	-1.26647			2.99239	-1.28549			2.99315	-1.50344			2.9924	-1.95302
1.70934	0.164006		1.7082	0.059184		1.7081	-0.028575		2.99447	-1.26651			2.99439	-1.28643			2.99415	-1.50344			2.9944	-1.95305
1.71051	0.164417		1.70937	0.059013		1.70927	-0.028185		2.99647	-1.26658			2.99639	-1.28785			2.99615	-1.50747			2.9964	-1.9531
1.71167	0.164997		1.71053	0.058463		1.71043	-0.027865		2.99847	-1.2667			2.99839	-1.28837			2.99815	-1.51051			2.9984	-1.95312
1.71284	0.164333		1.7117	0.057966		1.7116	-0.026796		3.00047	-1.26681			3.00039	-1.28881			3.00015	-1.51327			3.0004	-1.95447
1.714	0.164287		1.71286	0.056672		1.71276	-0.02596		3.00247	-1.26691			3.00339	-1.28905			3.00215	-1.51544			3.0024	-1.95551
1.71517	0.164863		1.71402	0.056064		1.71393	-0.026216		3.00447	-1.26693			3.00439	-1.28895			3.00415	-1.51645			3.0044	-1.95587
1.71633	0.164822		1.71519	0.056084		1.71509	-0.026558		3.00647	-1.26696			3.00639	-1.28875			3.00615	-1.51829			3.0064	-1.95587
1.7175	0.164151		1.71636	0.055807		1.71626	-0.026753		3.00847	-1.26698			3.00839	-1.28854			3.00815	-1.52142			3.0084	-1.9559
1.71866	0.164438		1.71752	0.054823		1.71742	-0.027202		3.01047	-1.26693			3.01039	-1.28757			3.01015	-1.52248			3.0104	-1.95587
1.71983	0.164472		1.71868	0.054677		1.71859	-0.027362		3.01247	-1.26643			3.01239	-1.28661			3.01315	-1.52672			3.0124	-1.95594
1.72099	0.164476		1.71985	0.054272		1.71975	-0.027036		3.01447	-1.26628			3.01439	-1.28658			3.01415	-1.52781			3.0144	-1.95596
1.72216	0.164292		1.72101	0.054098		1.72092	-0.028299		3.01647	-1.26614			3.01639	-1.28611			3.01616	-1.52992			3.0164	-1.95507
1.72332	0.164266		1.72218	0.053966		1.72208	-0.029653		3.01847	-1.2656			3.01839	-1.28481			3.01816	-1.53407			3.0184	-1.95519
1.72449	0.164385		1.72334	0.054227		1.72325	-0.029222		3.02047	-1.2647			3.02039	-1.2844			3.02016	-1.53562			3.0204	-1.95532
1.72565	0.164655		1.72451	0.053971		1.72441	-0.02951		3.02247	-1.26463			3.02239	-1.28307			3.02216	-1.5396			3.0224	-1.95539
1.72681	0.16371		1.72567	0.05346		1.72558	-0.030205		3.02447	-1.26461			3.02439	-1.28304			3.02416	-1.54066			3.0244	-1.95537
1.72798	0.163634		1.72684	0.053757		1.72674	-0.03092		3.02647	-1.26466			3.02639	-1.28304			3.02616	-1.54361			3.0264	-1.95534
1.72914	0.163383		1.728	0.053606		1.72791	-0.030442		3.02847	-1.26516			3.02839	-1.2831			3.02816	-1.5457			3.0284	-1.95525
1.73031	0.163137		1.72917	0.052387		1.72907	-0.030054		3.03047	-1.26527			3.03039	-1.283			3.03016	-1.54872			3.0304	-1.95511
1.73147	0.162962		1.73033	0.052231		1.73023	-0.029358		3.03247	-1.26538			3.0334	-1.28343			3.03216	-1.55325			3.0324	-1.95497
1.73264	0.162818		1.7315	0.05214		1.7314	-0.029081		3.03447	-1.26585			3.0344	-1.28343			3.03416	-1.55429			3.0344	-1.95495
1.7338	0.163388		1.73266	0.051931		1.73256	-0.028845		3.03647	-1.26633			3.0364	-1.28343			3.03616	-1.55636			3.0364	-1.9549
1.73497	0.163749		1.73383	0.051162		1.73373	-0.029502		3.03847	-1.26597			3.0384	-1.28342			3.03816	-1.55858			3.0384	-1.9549
1.73613	0.163505		1.73499	0.050281		1.73489	-0.030697		3.04047	-1.26501			3.0404	-1.28296			3.04016	-1.56154			3.0404	-1.95568
1.7373	0.163347		1.73616	0.050542		1.73606	-0.031108		3.04248	-1.26402			3.0424	-1.28158			3.04216	-1.56574			3.04241	-1.95689
1.73846	0.163187		1.73732	0.051242		1.73722	-0.03101		3.04448	-1.26305			3.0444	-1.28156			3.04416	-1.56732			3.04441	-1.95731
1.73963	0.163678		1.73849	0.050823		1.73839	-0.031146		3.04648	-1.2621			3.0464	-1.28168			3.04616	-1.56953			3.04641	-1.95796
1.74079	0.163464		1.73965	0.051839		1.73955	-0.03093		3.04848	-1.26111			3.0484	-1.2818			3.04816	-1.57174			3.04841	-1.95838
1.74196	0.163468		1.74081	0.051853		1.74072	-0.030143		3.05048	-1.26109			3.0504	-1.28279			3.05016	-1.57412			3.05041	-1.95878
1.74312	0.163913		1.74198	0.0516		1.74188	-0.030258		3.05248	-1.26146			3.0524	-1.28428			3.05216	-1.57869			3.05241	-1.95971
1.74429	0.164198		1.74314	0.051425		1.74305	-0.031007		3.05448	-1.26182			3.0544	-1.28477			3.05416	-1.58065			3.05441	-1.96063
1.74545	0.164001		1.74431	0.051432		1.74421	-0.030634		3.05648	-1.26274			3.0564	-1.28528			3.05616	-1.58383			3.05641	-1.96082
1.74662	0.163906		1.74547	0.05137		1.74538	-0.030006		3.05848	-1.2632			3.0584	-1.2853			3.05816	-1.58748			3.05841	-1.96053
1.74778	0.163483		1.74664	0.05059		1.74654	-0.030133		3.06048	-1.26364			3.0604	-1.28574			3.06016	-1.59061			3.06041	-1.96072
1.74894	0.16341		1.7478	0.050287		1.74771	-0.030164		3.06248	-1.26356			3.0624	-1.28477			3.06216	-1.59666			3.06341	-1.96053
1.75011	0.164302		1.74897	0.04985		1.74887	-0.030673		3.06448	-1.26352			3.0644	-1.28427			3.06416	-1.59869			3.06441	-1.96082
1.75127	0.163518		1.75013	0.048849		1.75004	-0.030145		3.06648	-1.26308			3.0664	-1.28328			3.06616	-1.60262			3.06641	-1.96096
1.75244	0.163185		1.7513	0.048785		1.7512	-0.030357		3.06848	-1.2631			3.0684	-1.28328			3.06816	-1.60625			3.06841	-1.96094
1.7536	0.163162		1.75246	0.048078		1.75236	-0.031499		3.07048	-1.26312			3.0704	-1.28323			3.07016	-1.60972			3.07041	-1.96097
1.75477	0.163073		1.75363	0.04751		1.75353	-0.030953		3.07248	-1.26315			3.0724	-1.28412			3.07216	-1.61382			3.07341	-1.96152
1.75593	0.163195		1.75479	0.046533		1.75469	-0.031543		3.07448	-1.26461			3.0744	-1.28457			3.07416	-1.61532			3.07441	-1.96152
1.7571	0.162813		1.75596	0.046003		1.75586	-0.03119		3.07648	-1.26607			3.0764	-1.28453			3.07616	-1.61836			3.07641	-1.96154
1.75826	0.162708		1.75712	0.045674		1.75702	-0.032134		3.07848	-1.26762			3.0784	-1.28496			3.07815	-1.62046			3.07841	-1.96244
1.75943	0.16324		1.75829	0.046252		1.75819	-0.032411		3.08048	-1.26863			3.0804	-1.28553			3.08015	-1.62251			3.08041	-1.96247
1.76059	0.16368		1.75945	0.046721		1.75935	-0.032531		3.08248	-1.26907			3.0824	-1.28618			3.08215	-1.62695			3.08241	-1.96289
1.76176	0.164111		1.76062	0.047107		1.76052	-0.032522		3.08448	-1.26905			3.08439	-1.28622			3.08416	-1.62811			3.08441	-1.96291
1.76292	0.164464		1.76178	0.047626		1.76168	-0.031887		3.08648	-1.26899			3.08639	-1.28638			3.08615	-1.63037			3.08641	-1.96291
1.76409	0.164931		1.76294	0.047636		1.76285	-0.032078		3.08848	-1.26843			3.08839	-1.28651			3.08815	-1.63348			3.08841	-1.96288
1.76525	0.165006		1.76411	0.047653		1.76401	-0.032275		3.09048	-1.26653			3.09039	-1.28657			3.09015	-1.63652			3.09041	-1.96291
1.76642	0.164414		1.76527	0.047079		1.76518	-0.03333		3.09248	-1.26462			3.09339	-1.28661			3.09315	-1.64111			3.09241	-1.96294
1.76758	0.164145		1.76644	0.046106		1.76634	-0.033119		3.09448	-1.26311			3.09439	-1.28628			3.09415	-1.64264			3.09441	-1.96294
1.76875	0.164515		1.7676	0.045992		1.76751	-0.033639		3.09648	-1.26214			3.09639	-1.28579			3.09615	-1.64568			3.09641	-1.96296
1.76991	0.163989		1.76877	0.04642		1.76867	-0.034279		3.09848	-1.26122			3.09839	-1.28519			3.09815	-1.64775			3.09841	-1.96301
1.77107	0.164256		1.76993	0.045502		1.76984	-0.034624		3.10048	-1.2603			3.10039	-1.28413			3.10015	-1.6502			3.10041	-1.96307
1.77224	0.164135		1.7711	0.046532		1.771	-0.03459		3.10248	-1.25942			3.10239	-1.283			3.10215	-1.65333			3.10341	-1.96302
1.7734	0.16385		1.77226	0.047246		1.77216	-0.034348		3.10448	-1.2594			3.10439	-1.28192			3.10415	-1.65642			3.10441	-1.96297
1.77457	0.163649		1.77343	0.046915		1.77333	-0.03309		3.10648	-1.26013			3.10639	-1.28132			3.10615	-1.65909			3.1064	-1.96292
1.77573	0.16357		1.77459	0.046749		1.77449	-0.032569		3.10848	-1.26112			3.10839	-1.28075			3.10815	-1.66123			3.1084	-1.96297
1.7769	0.162716		1.77576	0.046376		1.77566	-0.033505		3.11048	-1.26216			3.11039	-1.28101			3.11015	-1.66394			3.1104	-1.96301
1.77806	0.162015		1.77692	0.046914		1.77682	-0.033459		3.11248	-1.2633			3.11239	-1.28138			3.11215	-1.66705			3.1124	-1.96315
1.77923	0.161638		1.77809	0.047329		1.77799	-0.033017		3.11448	-1.26441			3.11439	-1.28182			3.11415	-1.67017			3.1144	-1.96411
1.78039	0.161707		1.77925	0.047928		1.77915	-0.032177		3.11648	-1.26552			3.11639	-1.28227			3.11615	-1.67334			3.1164	-1.96514
1.78156	0.161684		1.78042	0.048106		1.78032	-0.031488		3.11848	-1.26651			3.11839	-1.28221			3.11815	-1.67634			3.1184	-1.96622
1.78272	0.161277		1.78158	0.048137		1.78148	-0.031553		3.12048	-1.26706			3.12039	-1.28226			3.12015	-1.67888			3.1204	-1.96735
1.78389	0.160401		1.78275	0.047608		1.78265	-0.031101		3.12248	-1.26721			3.12239	-1.28187			3.12215	-1.68203			3.1224	-1.96842
1.78505	0.160492		1.78391	0.047957		1.78381	-0.030587		3.12448	-1.2671			3.12439	-1.28141			3.12415	-1.68559			3.1244	-1.96937
1.78622	0.160498		1.78507	0.047781		1.78498	-0.030433		3.12648	-1.26694			3.12639	-1.2805			3.12615	-1.68913			3.1264	-1.97031
1.78738	0.160045		1.78624	0.04808		1.78614	-0.030747		3.12848	-1.26669			3.12839	-1.28001			3.12815	-1.69228			3.1284	-1.97112
1.78855	0.158975		1.7874	0.047831		1.78731	-0.031837		3.13048	-1.2665			3.13039	-1.27956			3.13016	-1.6956			3.1304	-1.97114
1.78971	0.15934		1.78857	0.047251		1.78847	-0.03203		3.13248	-1.26628			3.13239	-1.27907			3.13216	-1.69879			3.1324	-1.9711
1.79088	0.15952		1.78973	0.047445		1.78964	-0.031871		3.13448	-1.26616			3.13439	-1.27907			3.13416	-1.7018			3.1344	-1.97104
1.79204	0.159529		1.7909	0.047192		1.7908	-0.031994		3.13648	-1.26605			3.13639	-1.27897			3.13616	-1.70446			3.1364	-1.97094
1.7932	0.159472		1.79206	0.047081		1.79197	-0.03189		3.13848	-1.26515			3.13839	-1.27893			3.13816	-1.70703			3.1384	-1.97085
1.79437	0.160412		1.79323	0.047711		1.79313	-0.032127		3.14048	-1.26427			3.14039	-1.27897			3.14016	-1.70978			3.1404	-1.97038
1.79553	0.160351		1.79439	0.047087		1.79429	-0.031781		3.14248	-1.26337			3.1424	-1.27901			3.14216	-1.71277			3.1424	-1.96946
1.7967	0.16056		1.79556	0.046437		1.79546	-0.031708		3.14448	-1.26339			3.1444	-1.27905			3.14416	-1.71576			3.1444	-1.96854
1.79786	0.161038		1.79672	0.046631		1.79662	-0.031765		3.14648	-1.26343			3.1464	-1.27913			3.14616	-1.71865			3.1464	-1.9675
1.79903	0.160683		1.79789	0.045814		1.79779	-0.032321		3.14848	-1.26343			3.1484	-1.27969			3.14816	-1.72138			3.1484	-1.96642
1.80019	0.160707		1.79905	0.045602		1.79895	-0.032978		3.15049	-1.26343			3.1504	-1.28068			3.15016	-1.72421			3.1504	-1.96486
1.80136	0.161026		1.80022	0.045186		1.80012	-0.033268		3.15249	-1.2635			3.1534	-1.28219			3.15216	-1.72733			3.1524	-1.96333
1.80252	0.160417		1.80138	0.0442		1.80128	-0.03294		3.15449	-1.26442			3.1544	-1.28269			3.15416	-1.73039			3.15441	-1.96185
1.80369	0.159386		1.80255	0.043765		1.80245	-0.032402		3.15649	-1.26539			3.1564	-1.28362			3.15616	-1.73329			3.15641	-1.96079
1.80485	0.158545		1.80371	0.044376		1.80361	-0.033042		3.15849	-1.26688			3.1584	-1.28461			3.15816	-1.73549			3.15841	-1.9607
1.80602	0.15832		1.80488	0.045063		1.80478	-0.032532		3.16049	-1.26784			3.1604	-1.28558			3.16016	-1.73858			3.16041	-1.96068
1.80718	0.158628		1.80604	0.044679		1.80594	-0.03162		3.16249	-1.26832			3.1624	-1.28644			3.16216	-1.74162			3.16241	-1.96087
1.80835	0.15889		1.8072	0.044568		1.80711	-0.032356		3.16448	-1.26836			3.1644	-1.28687			3.16416	-1.74449			3.16441	-1.96185
1.80951	0.159354		1.80837	0.045055		1.80827	-0.032275		3.16648	-1.2684			3.1664	-1.28691			3.16616	-1.74691			3.16641	-1.96334
1.81068	0.159835		1.80953	0.045145		1.80944	-0.032268		3.16848	-1.2684			3.1684	-1.28689			3.16816	-1.74898			3.16841	-1.96484
1.81184	0.159558		1.8107	0.045437		1.8106	-0.031174		3.17048	-1.26745			3.1704	-1.28684			3.17016	-1.75159			3.17041	-1.96633
1.81301	0.159665		1.81186	0.045087		1.81177	-0.031551		3.17248	-1.26689			3.1734	-1.28688			3.17216	-1.7547			3.17241	-1.96786
1.81417	0.159099		1.81303	0.045027		1.81293	-0.031162		3.17448	-1.26636			3.1744	-1.28686			3.17416	-1.75776			3.17441	-1.96887
1.81533	0.159172		1.81419	0.044933		1.8141	-0.030708		3.17648	-1.26547			3.1764	-1.2868			3.17616	-1.75995			3.17641	-1.96986
1.8165	0.15983		1.81536	0.045008		1.81526	-0.03128		3.17848	-1.26497			3.1784	-1.28682			3.17816	-1.76217			3.17841	-1.97072
1.81767	0.159955		1.81652	0.044542		1.81642	-0.03182		3.18048	-1.26501			3.1804	-1.28684			3.18016	-1.76431			3.18041	-1.97081
1.81883	0.159333		1.81769	0.045144		1.81759	-0.032242		3.18248	-1.26501			3.1834	-1.28675			3.18216	-1.76737			3.18241	-1.9709
1.81999	0.157864		1.81885	0.045141		1.81875	-0.032244		3.18448	-1.26501			3.1844	-1.28671			3.18416	-1.77142			3.18441	-1.97098
1.82116	0.15705		1.82002	0.044312		1.81992	-0.032941		3.18648	-1.26554			3.1864	-1.28671			3.18616	-1.77451			3.18641	-1.97104
1.82232	0.155938		1.82118	0.04401		1.82108	-0.031761		3.18848	-1.26652			3.1884	-1.28673			3.18816	-1.77727			3.18841	-1.971
1.82349	0.155485		1.82235	0.043653		1.82225	-0.031352		3.19048	-1.26653			3.1904	-1.28676			3.19016	-1.78038			3.19041	-1.97095
1.82465	0.156274		1.82351	0.044069		1.82341	-0.030741		3.19248	-1.26642			3.1924	-1.28684			3.19216	-1.78346			3.19241	-1.97057
1.82582	0.156519		1.82468	0.044676		1.82458	-0.030914		3.19448	-1.2664			3.1944	-1.28686			3.19416	-1.7865			3.19441	-1.97052
1.82698	0.156667		1.82584	0.044396		1.82574	-0.030849		3.19648	-1.26633			3.1964	-1.28689			3.19616	-1.78951			3.19641	-1.97047
1.82815	0.157141		1.827	0.043609		1.82691	-0.030918		3.19848	-1.26625			3.1984	-1.28697			3.19816	-1.79158			3.19841	-1.97061
1.82931	0.156842		1.82817	0.044042		1.82807	-0.030823		3.20048	-1.26623			3.2004	-1.28708			3.20016	-1.79375			3.20041	-1.97103
1.83048	0.156836		1.82933	0.042768		1.82924	-0.031116		3.20248	-1.26616			3.2034	-1.28702			3.20316	-1.79725			3.20241	-1.97167
1.83164	0.156342		1.8305	0.041593		1.8304	-0.030584		3.20448	-1.26616			3.2044	-1.287			3.20416	-1.79831			3.20441	-1.97211
1.83281	0.156447		1.83166	0.041883		1.83157	-0.030772		3.20648	-1.26614			3.2064	-1.28693			3.20616	-1.80038			3.20641	-1.97228
1.83397	0.156015		1.83283	0.041837		1.83273	-0.030846		3.20848	-1.26609			3.2084	-1.28631			3.20816	-1.80257			3.20841	-1.97232
1.83514	0.156149		1.83399	0.041638		1.8339	-0.030163		3.21048	-1.26607			3.2104	-1.28591			3.21016	-1.80564			3.21041	-1.97161
1.8363	0.157319		1.83516	0.040842		1.83506	-0.03059		3.21248	-1.26601			3.2124	-1.28575			3.21216	-1.80872			3.21241	-1.97077
1.83746	0.157769		1.83632	0.040669		1.83622	-0.03093		3.21448	-1.26598			3.2144	-1.28517			3.21416	-1.81183			3.21441	-1.96983
1.83863	0.157732		1.83749	0.040306		1.83739	-0.031512		3.21648	-1.26592			3.2164	-1.28505			3.21616	-1.81392			3.21641	-1.9686
1.8398	0.158528		1.83865	0.039356		1.83855	-0.032297		3.21848	-1.2659			3.2184	-1.28498			3.21816	-1.81674			3.21841	-1.96695
1.84096	0.157917		1.83982	0.038776		1.83972	-0.03285		3.22048	-1.26587			3.2204	-1.28492			3.22016	-1.81886			3.22041	-1.96651
1.84212	0.158444		1.84098	0.038907		1.84088	-0.032854		3.22248	-1.26605			3.2224	-1.28397			3.22216	-1.82104			3.22241	-1.96639
1.84329	0.157698		1.84215	0.038375		1.84205	-0.033064		3.22448	-1.26611			3.2244	-1.28359			3.22416	-1.82358			3.22441	-1.96668
1.84445	0.157485		1.84331	0.037955		1.84321	-0.032631		3.22648	-1.26624			3.2264	-1.283			3.22616	-1.8261			3.22641	-1.96699
1.84562	0.156696		1.84448	0.03749		1.84438	-0.032339		3.22848	-1.26639			3.2284	-1.28312			3.22816	-1.82914			3.22841	-1.96833
1.84678	0.157351		1.84564	0.038073		1.84554	-0.031402		3.23048	-1.26652			3.2304	-1.28357			3.23016	-1.83227			3.23041	-1.96864
1.84795	0.156514		1.84681	0.03846		1.84671	-0.031183		3.23248	-1.26667			3.2324	-1.28286			3.23216	-1.83604			3.23241	-1.97048
1.84911	0.15634		1.84797	0.037972		1.84787	-0.031522		3.23448	-1.26669			3.2344	-1.28292			3.23416	-1.83938			3.23441	-1.972
1.85028	0.155956		1.84913	0.037378		1.84904	-0.031445		3.23648	-1.26674			3.2364	-1.28292			3.23616	-1.84251			3.23641	-1.97219
1.85144	0.155535		1.8503	0.037797		1.8502	-0.031265		3.23848	-1.26669			3.2384	-1.28377			3.23816	-1.84609			3.23841	-1.97242
1.85261	0.155197		1.85146	0.037392		1.85137	-0.03157		3.24048	-1.26658			3.2404	-1.28464			3.24016	-1.85015			3.24041	-1.9726
1.85377	0.155509		1.85263	0.037487		1.85253	-0.031964		3.24248	-1.26637			3.2424	-1.28556			3.24217	-1.85385			3.24241	-1.97288
1.85494	0.156136		1.85379	0.036916		1.8537	-0.032152		3.24448	-1.2663			3.2444	-1.28556			3.24417	-1.857			3.24441	-1.97288
1.8561	0.154914		1.85496	0.038279		1.85486	-0.032807		3.24648	-1.2662			3.2464	-1.2856			3.24617	-1.86004			3.24641	-1.97287
1.85727	0.154872		1.85612	0.038667		1.85603	-0.032534		3.24848	-1.26613			3.2484	-1.28596			3.24817	-1.86242			3.24841	-1.97231
1.85843	0.154489		1.85729	0.038148		1.85719	-0.032852		3.25048	-1.26609			3.2504	-1.28598			3.25017	-1.86452			3.25041	-1.97224
1.8596	0.154292		1.85845	0.038117		1.85835	-0.032707		3.25248	-1.26659			3.25241	-1.28505			3.25217	-1.86663			3.25241	-1.97152
1.86076	0.154644		1.85962	0.038965		1.85952	-0.031753		3.25448	-1.26696			3.25441	-1.28459			3.25416	-1.86915			3.25441	-1.97145
1.86193	0.154882		1.86078	0.038177		1.86068	-0.03171		3.25648	-1.26729			3.25641	-1.28422			3.25616	-1.8712			3.25641	-1.97122
1.86309	0.154457		1.86195	0.037749		1.86185	-0.031988		3.25848	-1.26747			3.25841	-1.28415			3.25816	-1.87325			3.25841	-1.97095
1.86425	0.155254		1.86311	0.037271		1.86301	-0.032238		3.26048	-1.26764			3.2604	-1.28415			3.26016	-1.87534			3.26041	-1.97092
1.86542	0.155229		1.86428	0.037676		1.86418	-0.03351		3.26249	-1.26751			3.2624	-1.28417			3.26216	-1.8784			3.26241	-1.97083
1.86658	0.154551		1.86544	0.037405		1.86534	-0.033234		3.26449	-1.26746			3.2644	-1.28421			3.26416	-1.88151			3.26442	-1.97076
1.86775	0.153294		1.86661	0.037115		1.86651	-0.033824		3.26649	-1.26734			3.2664	-1.28476			3.26616	-1.88469			3.26642	-1.97071
1.86891	0.152924		1.86777	0.036539		1.86767	-0.034706		3.26849	-1.26708			3.2684	-1.28583			3.26816	-1.88818			3.26842	-1.97069
1.87008	0.152369		1.86894	0.035983		1.86884	-0.035581		3.27049	-1.26621			3.2704	-1.28635			3.27016	-1.89119			3.27042	-1.97064
1.87124	0.152772		1.8701	0.036039		1.87	-0.034841		3.27349	-1.26579			3.2724	-1.28698			3.27216	-1.89383			3.27242	-1.97061
1.87241	0.153662		1.87126	0.035784		1.87117	-0.035169		3.27449	-1.26558			3.2744	-1.28702			3.27416	-1.89599			3.27442	-1.97061
1.87357	0.15369		1.87243	0.036803		1.87233	-0.035739		3.27649	-1.26536			3.2764	-1.2871			3.27616	-1.89908			3.27642	-1.97064
1.87474	0.15317		1.87359	0.037083		1.8735	-0.035054		3.27849	-1.26537			3.2784	-1.28715			3.27816	-1.9012			3.27842	-1.97066
1.8759	0.153132		1.87476	0.037014		1.87466	-0.034091		3.28049	-1.26551			3.2804	-1.28809			3.28016	-1.90324			3.28041	-1.9708
1.87707	0.152966		1.87592	0.035766		1.87583	-0.033399		3.28249	-1.26568			3.2824	-1.28809			3.28216	-1.90571			3.28241	-1.97088
1.87823	0.153703		1.87709	0.034708		1.87699	-0.033013		3.28449	-1.26578			3.2844	-1.28809			3.28416	-1.90835			3.28441	-1.97088
1.8794	0.153862		1.87825	0.03512		1.87816	-0.032119		3.28649	-1.26591			3.2864	-1.28805			3.28616	-1.91049			3.28641	-1.97093
1.88056	0.154528		1.87942	0.035143		1.87932	-0.031989		3.28849	-1.26602			3.2884	-1.28797			3.28816	-1.91258			3.28841	-1.971
1.88173	0.154615		1.88058	0.0354		1.88048	-0.032356		3.29049	-1.26611			3.2904	-1.28791			3.29016	-1.91477			3.29041	-1.97104
1.88289	0.153665		1.88175	0.034735		1.88165	-0.032889		3.29249	-1.26622			3.2924	-1.28784			3.29316	-1.91687			3.29241	-1.97113
1.88406	0.153297		1.88291	0.034828		1.88281	-0.032586		3.29449	-1.26627			3.2944	-1.28782			3.29416	-1.91903			3.29441	-1.9712
1.88522	0.15311		1.88408	0.034533		1.88398	-0.031974		3.29649	-1.26635			3.2964	-1.28685			3.29616	-1.92011			3.29641	-1.97218
1.88638	0.152238		1.88524	0.034649		1.88514	-0.031795		3.29849	-1.2664			3.2984	-1.28683			3.29816	-1.92421			3.29841	-1.97317
1.88755	0.153093		1.88641	0.035134		1.88631	-0.031279		3.30049	-1.26648			3.3004	-1.28681			3.30016	-1.92527			3.30041	-1.97418
1.88871	0.153926		1.88757	0.035332		1.88747	-0.031662		3.30249	-1.26647			3.3024	-1.28692			3.30216	-1.92932			3.30241	-1.9756
1.88988	0.15292		1.88874	0.036139		1.88864	-0.032624		3.30449	-1.26646			3.3044	-1.28697			3.30416	-1.93085			3.30441	-1.97607
1.89104	0.151906		1.8899	0.035736		1.8898	-0.033149		3.30649	-1.26646			3.3064	-1.28702			3.30616	-1.93384			3.30641	-1.976
1.89221	0.152302		1.89106	0.035175		1.89097	-0.033377		3.30849	-1.26646			3.3084	-1.28707			3.30816	-1.93734			3.30841	-1.97591
1.89337	0.152864		1.89223	0.035368		1.89213	-0.033037		3.31049	-1.26638			3.3104	-1.28709			3.31016	-1.93843			3.31041	-1.97579
1.89454	0.152273		1.89339	0.035641		1.8933	-0.032819		3.31249	-1.26629			3.3124	-1.28705			3.31216	-1.94203			3.31241	-1.97473
1.8957	0.150614		1.89456	0.034974		1.89446	-0.032235		3.31449	-1.2662			3.3144	-1.28705			3.31416	-1.94311			3.31441	-1.97466
1.89687	0.149695		1.89572	0.035102		1.89563	-0.03262		3.31649	-1.26612			3.3164	-1.28702			3.31616	-1.94513			3.31641	-1.97367
1.89803	0.147897		1.89689	0.03648		1.89679	-0.0316		3.31849	-1.26605			3.3184	-1.28694			3.31816	-1.94746			3.31841	-1.97269
1.8992	0.147933		1.89805	0.036532		1.89796	-0.032154		3.32049	-1.26601			3.3204	-1.287			3.32016	-1.94847			3.32041	-1.97175
1.90036	0.147602		1.89922	0.035879		1.89912	-0.031546		3.32249	-1.26593			3.3224	-1.28712			3.32216	-1.95163			3.32241	-1.97222
1.90153	0.148969		1.90038	0.035419		1.90029	-0.031351		3.32449	-1.26589			3.3244	-1.28714			3.32416	-1.95312			3.32441	-1.97229
1.90269	0.149059		1.90155	0.035183		1.90145	-0.031385		3.32649	-1.26595			3.3264	-1.28722			3.32616	-1.95609			3.32641	-1.97238
1.90386	0.149829		1.90271	0.035836		1.90261	-0.031146		3.32849	-1.26597			3.3284	-1.28732			3.32816	-1.96022			3.32841	-1.97247
1.90502	0.15048		1.90388	0.036033		1.90378	-0.03182		3.33049	-1.26685			3.3304	-1.28738			3.33016	-1.96172			3.33041	-1.97172
1.90619	0.150453		1.90504	0.035852		1.90494	-0.032108		3.33249	-1.26781			3.3324	-1.28747			3.33216	-1.96624			3.33241	-1.97178
1.90735	0.150768		1.90621	0.035127		1.90611	-0.031804		3.33449	-1.26881			3.3344	-1.28749			3.33416	-1.96775			3.33441	-1.97178
1.90851	0.150864		1.90737	0.034708		1.90727	-0.032085		3.33649	-1.26977			3.3364	-1.28743			3.33616	-1.97069			3.33641	-1.97178
1.90968	0.151055		1.90854	0.033942		1.90844	-0.031556		3.33849	-1.27076			3.3384	-1.28738			3.33816	-1.97355			3.33841	-1.97178
1.91084	0.151201		1.9097	0.033597		1.9096	-0.031279		3.34048	-1.27183			3.3404	-1.2873			3.34016	-1.97608			3.34041	-1.97131
1.91201	0.151517		1.91087	0.033768		1.91077	-0.031525		3.34248	-1.27272			3.3424	-1.28716			3.34216	-1.97918			3.34241	-1.97129
1.91317	0.150981		1.91203	0.033844		1.91193	-0.032377		3.34448	-1.27357			3.3444	-1.28711			3.34416	-1.98019			3.34441	-1.97124
1.91434	0.152044		1.91319	0.032529		1.9131	-0.031994		3.34648	-1.27353			3.3464	-1.28705			3.34616	-1.98209			3.34641	-1.97119
1.9155	0.152754		1.91436	0.031846		1.91426	-0.031656		3.34848	-1.2727			3.3484	-1.28701			3.34816	-1.98473			3.34841	-1.97209
1.91667	0.15318		1.91552	0.03154		1.91543	-0.031178		3.35048	-1.27187			3.3504	-1.28692			3.35016	-1.98775			3.35041	-1.97301
1.91783	0.152908		1.91669	0.03077		1.91659	-0.031619		3.35248	-1.27095			3.3534	-1.28684			3.35217	-1.9927			3.35241	-1.97444
1.919	0.152814		1.91785	0.029494		1.91776	-0.032147		3.35448	-1.2701			3.3544	-1.2868			3.35417	-1.99431			3.35441	-1.97494
1.92016	0.153267		1.91902	0.029695		1.91892	-0.032352		3.35648	-1.26925			3.3564	-1.28678			3.35617	-1.99751			3.35641	-1.9759
1.92133	0.153457		1.92018	0.029703		1.92009	-0.031666		3.35848	-1.26922			3.3584	-1.28675			3.35817	-2.00068			3.35841	-1.97675
1.92249	0.152575		1.92135	0.030051		1.92125	-0.031805		3.36048	-1.26922			3.3604	-1.28675			3.36017	-2.00417			3.36041	-1.97765
1.92366	0.153806		1.92251	0.029256		1.92241	-0.031964		3.36248	-1.26837			3.3624	-1.28678			3.36217	-2.00877			3.36241	-1.97851
1.92482	0.152744		1.92368	0.029094		1.92358	-0.030918		3.36448	-1.2682			3.3644	-1.2868			3.36417	-2.00971			3.36441	-1.97846
1.92599	0.152844		1.92484	0.028655		1.92474	-0.030832		3.36648	-1.26803			3.36641	-1.28684			3.36617	-2.01225			3.36641	-1.97844
1.92715	0.153331		1.92601	0.027666		1.92591	-0.029775		3.36848	-1.268			3.36841	-1.28686			3.36817	-2.01477			3.36841	-1.97844
1.92832	0.153834		1.92717	0.027628		1.92707	-0.029415		3.37048	-1.26786			3.37041	-1.28687			3.37017	-2.01682			3.37041	-1.97837
1.92948	0.154433		1.92834	0.027484		1.92824	-0.030128		3.37248	-1.2679			3.37241	-1.28687			3.37217	-2.01995			3.37241	-1.97833
1.93064	0.153691		1.9295	0.02714		1.9294	-0.030184		3.37449	-1.26798			3.37441	-1.2869			3.37417	-2.02141			3.37442	-1.97839
1.93181	0.15393		1.93067	0.026434		1.93057	-0.03046		3.37649	-1.26774			3.37641	-1.28692			3.37617	-2.02405			3.37642	-1.97841
1.93297	0.154244		1.93183	0.025423		1.93173	-0.029998		3.37849	-1.26796			3.37841	-1.28697			3.37817	-2.0263			3.37842	-1.97858
1.93414	0.153947		1.933	0.025268		1.9329	-0.030834		3.38049	-1.26807			3.38041	-1.28697			3.38017	-2.02865			3.38042	-1.97875
1.9353	0.153653		1.93416	0.024353		1.93406	-0.03106		3.38249	-1.26815			3.38241	-1.28699			3.38217	-2.03065			3.38242	-1.97882
1.93647	0.153254		1.93532	0.024348		1.93523	-0.031134		3.38449	-1.26822			3.38441	-1.28701			3.38417	-2.03263			3.38442	-1.97882
1.93763	0.152919		1.93649	0.024331		1.93639	-0.031668		3.38649	-1.26828			3.38641	-1.28701			3.38617	-2.0346			3.38642	-1.97889
1.9388	0.152824		1.93765	0.024677		1.93756	-0.03278		3.38849	-1.26817			3.38841	-1.28699			3.38817	-2.03653			3.38842	-1.97893
1.93996	0.153124		1.93882	0.025156		1.93872	-0.033514		3.39049	-1.26728			3.39041	-1.28697			3.39017	-2.03808			3.39042	-1.97891
1.94113	0.153692		1.93998	0.025494		1.93989	-0.033634		3.39249	-1.26706			3.39241	-1.28742			3.39217	-2.03919			3.39242	-1.97893
1.94229	0.154448		1.94115	0.025476		1.94105	-0.033719		3.39449	-1.26767			3.39441	-1.28785			3.39417	-2.04074			3.39442	-1.97886
1.94346	0.154084		1.94231	0.025841		1.94222	-0.033453		3.39649	-1.26798			3.39641	-1.28785			3.39617	-2.04272			3.39642	-1.97873
1.94462	0.15383		1.94348	0.026546		1.94338	-0.032748		3.39849	-1.26794			3.39841	-1.28791			3.39817	-2.04444			3.39842	-1.97868
1.94579	0.152627		1.94464	0.025496		1.94454	-0.033561		3.40049	-1.26785			3.40041	-1.28799			3.40017	-2.04612			3.40042	-1.97868
1.94695	0.151513		1.94581	0.025237		1.94571	-0.033505		3.40249	-1.26781			3.40241	-1.28804			3.40217	-2.04826			3.40242	-1.97864
1.94812	0.15266		1.94697	0.02486		1.94687	-0.032894		3.40449	-1.26777			3.40441	-1.28806			3.40417	-2.05048			3.40442	-1.97861
1.94928	0.153601		1.94814	0.024531		1.94804	-0.032808		3.40649	-1.26814			3.40641	-1.28802			3.40617	-2.05267			3.40642	-1.97861
1.95044	0.153306		1.9493	0.025273		1.9492	-0.033795		3.40849	-1.26816			3.40841	-1.28751			3.40817	-2.05519			3.40842	-1.97857
1.95161	0.152878		1.95047	0.025437		1.95037	-0.033714		3.41049	-1.26816			3.41041	-1.28702			3.41017	-2.05769			3.41042	-1.97842
1.95277	0.152113		1.95163	0.025453		1.95153	-0.033988		3.41249	-1.26862			3.41241	-1.28697			3.41217	-2.05978			3.41242	-1.97795
1.95394	0.153662		1.9528	0.026057		1.9527	-0.034711		3.41449	-1.26947			3.41441	-1.28687			3.41417	-2.06183			3.41442	-1.97788
1.9551	0.153595		1.95396	0.025874		1.95386	-0.034477		3.41649	-1.26952			3.41641	-1.28676			3.41617	-2.06388			3.41642	-1.97713
1.95627	0.154139		1.95513	0.023731		1.95503	-0.034884		3.41849	-1.26947			3.41841	-1.28672			3.41817	-2.06651			3.41842	-1.97709
1.95743	0.15443		1.95629	0.023468		1.95619	-0.034459		3.42049	-1.26941			3.42041	-1.28672			3.42017	-2.06953			3.42042	-1.97707
1.9586	0.153805		1.95745	0.02358		1.95736	-0.034767		3.42249	-1.26902			3.42241	-1.28675			3.42217	-2.07248			3.42242	-1.97716
1.95976	0.152697		1.95862	0.023797		1.95852	-0.034201		3.42449	-1.26864			3.42441	-1.28681			3.42417	-2.07547			3.42442	-1.97727
1.96093	0.152518		1.95979	0.023169		1.95969	-0.033987		3.42649	-1.26779			3.42641	-1.28721			3.42617	-2.07846			3.42642	-1.97748
1.96209	0.152296		1.96095	0.022298		1.96085	-0.034372		3.42849	-1.2669			3.42841	-1.28818			3.42816	-2.08151			3.42842	-1.97804
1.96326	0.152066		1.96211	0.022092		1.96202	-0.035021		3.43049	-1.26602			3.43041	-1.28868			3.43016	-2.08468			3.43042	-1.97818
1.96442	0.152443		1.96328	0.022868		1.96318	-0.035316		3.43249	-1.26598			3.43241	-1.28912			3.43216	-2.08736			3.43342	-1.97896
1.96559	0.152063		1.96444	0.02272		1.96435	-0.036085		3.43449	-1.26547			3.4344	-1.28999			3.43416	-2.08907			3.43442	-1.97898
1.96675	0.150258		1.96561	0.022483		1.96551	-0.036003		3.43649	-1.26507			3.4364	-1.29086			3.43616	-2.09118			3.43642	-1.979
1.96792	0.150712		1.96677	0.02314		1.96667	-0.036539		3.43849	-1.26497			3.4384	-1.29169			3.43816	-2.09328			3.43842	-1.97889
1.96908	0.1505		1.96794	0.023014		1.96784	-0.036454		3.44049	-1.26492			3.4404	-1.29187			3.44016	-2.09499			3.44042	-1.97877
1.97025	0.1496		1.9691	0.022098		1.969	-0.035942		3.44249	-1.2649			3.4424	-1.29158			3.44216	-2.09679			3.44242	-1.97868
1.97141	0.149039		1.97027	0.020887		1.97017	-0.035817		3.44449	-1.26493			3.4444	-1.29055			3.44416	-2.09891			3.44442	-1.97859
1.97257	0.148466		1.97143	0.020418		1.97133	-0.03663		3.44649	-1.26497			3.4464	-1.29002			3.44616	-2.10094			3.44642	-1.9785
1.97374	0.14781		1.9726	0.019828		1.9725	-0.036445		3.44849	-1.26501			3.4484	-1.28954			3.44816	-2.10299			3.44842	-1.9785
1.9749	0.148107		1.97376	0.019961		1.97366	-0.03713		3.45049	-1.26554			3.4504	-1.2886			3.45016	-2.10499			3.45042	-1.9785
1.97607	0.148189		1.97493	0.020196		1.97483	-0.037125		3.45249	-1.26594			3.4524	-1.28769			3.45216	-2.10664			3.45242	-1.9785
1.97723	0.148275		1.97609	0.019427		1.97599	-0.037996		3.45449	-1.26594			3.4544	-1.28732			3.45416	-2.10873			3.45442	-1.97852
1.9784	0.148418		1.97726	0.019454		1.97716	-0.038335		3.45649	-1.26594			3.4564	-1.2881			3.45616	-2.11068			3.45641	-1.97854
1.97956	0.147714		1.97842	0.019431		1.97832	-0.03805		3.45849	-1.26596			3.4584	-1.28897			3.45816	-2.11217			3.45841	-1.97852
1.98073	0.147676		1.97958	0.019129		1.97949	-0.037954		3.46049	-1.26592			3.4604	-1.28997			3.46016	-2.11332			3.46041	-1.97852
1.98189	0.146109		1.98075	0.018946		1.98065	-0.03798		3.46249	-1.26588			3.4624	-1.29098			3.46217	-2.11444			3.46241	-1.97854
1.98306	0.146958		1.98192	0.018787		1.98182	-0.038734		3.46449	-1.26585			3.4644	-1.29199			3.46417	-2.11649			3.46441	-1.97856
1.98422	0.147845		1.98308	0.018569		1.98298	-0.03919		3.46649	-1.26585			3.4664	-1.29303			3.46617	-2.11861			3.46641	-1.97861
1.98539	0.147182		1.98424	0.01895		1.98415	-0.039772		3.46849	-1.26587			3.4684	-1.29404			3.46817	-2.12068			3.46841	-1.97956
1.98655	0.147473		1.98541	0.019035		1.98531	-0.040345		3.47049	-1.26585			3.4704	-1.29457			3.47017	-2.12277			3.47041	-1.9805
1.98772	0.146303		1.98657	0.019274		1.98647	-0.040942		3.47249	-1.26591			3.4724	-1.29455			3.47217	-2.12494			3.47241	-1.981
1.98888	0.146092		1.98774	0.01873		1.98764	-0.040659		3.47449	-1.26594			3.4744	-1.29455			3.47417	-2.1271			3.47441	-1.981
1.99005	0.14528		1.9889	0.018801		1.9888	-0.041091		3.47649	-1.26602			3.4764	-1.29455			3.47617	-2.12975			3.47641	-1.981
1.99121	0.14462		1.99007	0.018779		1.98997	-0.042339		3.47849	-1.2662			3.4784	-1.29453			3.47817	-2.13279			3.47841	-1.981
1.99238	0.144776		1.99123	0.01868		1.99113	-0.042033		3.48049	-1.26631			3.4804	-1.29451			3.48017	-2.13538			3.48041	-1.98098
1.99354	0.145508		1.9924	0.019197		1.9923	-0.041556		3.4825	-1.26637			3.48241	-1.29445			3.48217	-2.13837			3.48241	-1.98093
1.9947	0.14695		1.99356	0.019496		1.99346	-0.041369		3.4845	-1.2665			3.48441	-1.29439			3.48417	-2.14091			3.48441	-1.97998
1.99587	0.147315		1.99473	0.020012		1.99463	-0.040398		3.4865	-1.26707			3.48641	-1.29431			3.48617	-2.14343			3.48641	-1.97998
1.99703	0.147436		1.99589	0.019254		1.99579	-0.039541		3.4885	-1.26744			3.48841	-1.29424			3.48817	-2.14595			3.48842	-1.98047
1.9982	0.148108		1.99706	0.01796		1.99696	-0.039754		3.4905	-1.26742			3.49041	-1.2942			3.49017	-2.14795			3.49042	-1.98144
1.99936	0.147371		1.99822	0.017021		1.99812	-0.039969		3.4925	-1.26733			3.49241	-1.29385			3.49217	-2.15032			3.49242	-1.98191
2.00053	0.146499		1.99939	0.015562		1.99929	-0.039988		3.4945	-1.26733			3.49441	-1.29352			3.49417	-2.15237			3.49442	-1.98191
2.00169	0.14636		2.00055	0.014916		2.00045	-0.040292		3.4965	-1.2672			3.49641	-1.29352			3.49617	-2.15402			3.49642	-1.98191
2.00286	0.145752		2.00171	0.013863		2.00162	-0.040835		3.4985	-1.2672			3.49841	-1.29356			3.49817	-2.15598			3.49842	-1.98191
2.00402	0.146188		2.00288	0.013214		2.00278	-0.040415		3.5005	-1.26707			3.50041	-1.29273			3.50017	-2.15805			3.50042	-1.98191
2.00519	0.146863		2.00405	0.013401		2.00394	-0.041146		3.5025	-1.26613			3.50241	-1.29277			3.50217	-2.15971			3.50242	-1.98058
2.00635	0.14664		2.00521	0.013237		2.00511	-0.042218		3.5045	-1.26613			3.50441	-1.29282			3.50417	-2.16138			3.50442	-1.97868
2.00752	0.146176		2.00637	0.013359		2.00628	-0.042014		3.5065	-1.26609			3.50641	-1.29244			3.50617	-2.16349			3.50642	-1.97771
2.00868	0.146584		2.00754	0.013132		2.00744	-0.041197		3.5085	-1.26601			3.50841	-1.29282			3.50817	-2.16505			3.50842	-1.97585
2.00985	0.14669		2.0087	0.01213		2.0086	-0.041522		3.5105	-1.26592			3.51041	-1.29267			3.51017	-2.16709			3.51042	-1.97583
2.01101	0.146702		2.00987	0.011546		2.00977	-0.041135		3.5125	-1.26576			3.51241	-1.29172			3.51317	-2.16967			3.51242	-1.97583
2.01218	0.146056		2.01103	0.010366		2.01093	-0.040676		3.51449	-1.26567			3.51441	-1.29081			3.51417	-2.17026			3.51442	-1.97583
2.01334	0.146832		2.0122	0.009124		2.0121	-0.040168		3.51649	-1.26555			3.51641	-1.29164			3.51617	-2.17228			3.51642	-1.97586
2.01451	0.146847		2.01336	0.010565		2.01326	-0.039707		3.51849	-1.26549			3.51841	-1.29077			3.51817	-2.17478			3.51842	-1.97629
2.01567	0.14762		2.01453	0.010365		2.01443	-0.039161		3.52049	-1.26547			3.52041	-1.29031			3.52017	-2.17774			3.52042	-1.97676
2.01683	0.147967		2.01569	0.010528		2.01559	-0.039551		3.52249	-1.26549			3.52241	-1.29027			3.52317	-2.18222			3.52242	-1.97818
2.018	0.147809		2.01686	0.010094		2.01676	-0.040089		3.52449	-1.2655			3.52441	-1.29025			3.52417	-2.18333			3.52442	-1.97862
2.01917	0.147931		2.01802	0.010724		2.01792	-0.041195		3.52649	-1.26559			3.52641	-1.29071			3.52617	-2.18587			3.52642	-1.97869
2.02033	0.14886		2.01919	0.010575		2.01909	-0.041731		3.52849	-1.26574			3.52841	-1.29166			3.52817	-2.18891			3.52842	-1.97876
2.02149	0.148336		2.02035	0.010672		2.02025	-0.041262		3.53049	-1.2658			3.53041	-1.29213			3.53017	-2.1924			3.53042	-1.97879
2.02266	0.147727		2.02152	0.010159		2.02142	-0.041182		3.53249	-1.26594			3.53241	-1.29261			3.53217	-2.19541			3.53242	-1.97902
2.02382	0.148268		2.02268	0.010163		2.02258	-0.041092		3.53449	-1.26599			3.53441	-1.293			3.53417	-2.19793			3.53442	-1.97946
2.02499	0.149115		2.02385	0.011387		2.02375	-0.041365		3.53649	-1.26604			3.53641	-1.29336			3.53617	-2.2			3.53642	-1.98036
2.02615	0.149663		2.02501	0.010017		2.02491	-0.041273		3.53849	-1.26603			3.53841	-1.29375			3.53817	-2.20208			3.53842	-1.98137
2.02732	0.149179		2.02617	0.010285		2.02608	-0.040611		3.54049	-1.26596			3.54041	-1.29371			3.54017	-2.20415			3.54042	-1.98241
2.02848	0.14915		2.02734	0.011018		2.02724	-0.040459		3.54249	-1.26576			3.54241	-1.29369			3.54217	-2.20577			3.54242	-1.98387
2.02965	0.148948		2.0285	0.012512		2.0284	-0.039878		3.54449	-1.26569			3.54441	-1.29367			3.54417	-2.2073			3.54442	-1.98439
2.03081	0.148943		2.02967	0.013113		2.02957	-0.039002		3.54649	-1.26555			3.54641	-1.29363			3.54617	-2.20892			3.54642	-1.98542
2.03198	0.149075		2.03083	0.013273		2.03073	-0.038791		3.54849	-1.26542			3.54841	-1.29361			3.54817	-2.21014			3.54842	-1.98641
2.03314	0.147703		2.032	0.013072		2.0319	-0.037766		3.55049	-1.26532			3.55041	-1.29365			3.55017	-2.21152			3.55042	-1.98732
2.03431	0.146969		2.03316	0.013739		2.03306	-0.038054		3.55249	-1.26527			3.55241	-1.29288			3.55317	-2.21458			3.55342	-1.98834
2.03547	0.146518		2.03433	0.014579		2.03423	-0.037442		3.55449	-1.26529			3.55441	-1.29248			3.55417	-2.2155			3.55442	-1.98881
2.03664	0.145153		2.03549	0.014454		2.03539	-0.03684		3.55649	-1.2654			3.55641	-1.29166			3.55617	-2.21748			3.55642	-1.98925
2.0378	0.144409		2.03666	0.014099		2.03656	-0.038254		3.55849	-1.26589			3.55841	-1.29029			3.55817	-2.21946			3.55842	-1.98925
2.03897	0.144224		2.03782	0.013632		2.03772	-0.038712		3.56049	-1.26677			3.56041	-1.28984			3.56017	-2.22115			3.56042	-1.98914
2.04013	0.144437		2.03899	0.013756		2.03889	-0.038117		3.56249	-1.26765			3.56241	-1.28846			3.56317	-2.22279			3.56242	-1.98882
2.04129	0.144078		2.04015	0.013711		2.04005	-0.038012		3.56449	-1.26809			3.56441	-1.28798			3.56417	-2.22375			3.56442	-1.98872
2.04246	0.143327		2.04132	0.013189		2.04122	-0.038316		3.56649	-1.26801			3.56641	-1.28705			3.56617	-2.22505			3.56642	-1.98811
2.04362	0.143323		2.04248	0.012979		2.04238	-0.037768		3.56849	-1.26798			3.56841	-1.28698			3.56817	-2.2261			3.56842	-1.9875
2.04479	0.143259		2.04365	0.012767		2.04355	-0.037109		3.57049	-1.26737			3.57041	-1.28694			3.57017	-2.22737			3.57042	-1.98647
2.04595	0.143484		2.04481	0.013246		2.04471	-0.036688		3.57249	-1.26662			3.57241	-1.28686			3.57217	-2.22943			3.57242	-1.98588
2.04712	0.143855		2.04597	0.013585		2.04588	-0.036437		3.57449	-1.2662			3.57441	-1.28686			3.57417	-2.23145			3.57442	-1.98588
2.04828	0.144588		2.04714	0.013444		2.04704	-0.035777		3.57649	-1.26585			3.57641	-1.28733			3.57617	-2.2324			3.57642	-1.98595
2.04945	0.145445		2.04831	0.013202		2.0482	-0.035046		3.57849	-1.26504			3.57841	-1.28873			3.57818	-2.23523			3.57842	-1.98606
2.05061	0.1453		2.04947	0.013046		2.04937	-0.035319		3.58049	-1.26509			3.58041	-1.28921			3.58018	-2.23728			3.58042	-1.9862
2.05178	0.144527		2.05063	0.012655		2.05053	-0.035666		3.58249	-1.26609			3.58241	-1.29059			3.58218	-2.2398			3.58242	-1.98646
2.05294	0.143394		2.0518	0.012953		2.0517	-0.035347		3.58449	-1.26655			3.58441	-1.29104			3.58418	-2.24086			3.58442	-1.98653
2.05411	0.14365		2.05296	0.012121		2.05286	-0.036847		3.58649	-1.26756			3.58641	-1.29199			3.58618	-2.24291			3.58642	-1.98665
2.05527	0.144004		2.05413	0.01231		2.05403	-0.038222		3.58849	-1.26861			3.58841	-1.29342			3.58818	-2.24505			3.58842	-1.98674
2.05644	0.142983		2.05529	0.012417		2.05519	-0.037486		3.59049	-1.2696			3.59041	-1.2939			3.59018	-2.24562			3.59042	-1.98674
2.0576	0.142571		2.05646	0.01267		2.05636	-0.03763		3.59349	-1.26912			3.59242	-1.29439			3.59318	-2.24842			3.59242	-1.98669
2.05877	0.142213		2.05762	0.013155		2.05752	-0.037874		3.5945	-1.26909			3.59442	-1.29441			3.59418	-2.24948			3.59442	-1.98667
2.05993	0.142198		2.05879	0.013302		2.05869	-0.037838		3.5965	-1.26858			3.59642	-1.29437			3.59618	-2.2515			3.59642	-1.98664
2.06109	0.141871		2.05995	0.013344		2.05985	-0.037562		3.5985	-1.26807			3.59842	-1.29429			3.59818	-2.25316			3.59842	-1.98655
2.06226	0.141443		2.06112	0.013788		2.06102	-0.038065		3.6005	-1.2671			3.60042	-1.29339			3.60018	-2.2537			3.60042	-1.98653
2.06343	0.140746		2.06228	0.013386		2.06218	-0.036981		3.6025	-1.26657			3.60242	-1.29201			3.60218	-2.25534			3.60242	-1.98653
2.06459	0.14022		2.06345	0.013127		2.06335	-0.035963		3.6045	-1.26606			3.60442	-1.29155			3.60417	-2.2559			3.60442	-1.9865
2.06575	0.140409		2.06461	0.013157		2.06451	-0.036027		3.6065	-1.2651			3.60642	-1.2911			3.60617	-2.25793			3.60642	-1.98657
2.06692	0.140153		2.06578	0.013257		2.06568	-0.035879		3.6085	-1.26503			3.60842	-1.2911			3.60817	-2.2599			3.60842	-1.98666
2.06808	0.139504		2.06694	0.013148		2.06684	-0.035737		3.6105	-1.26503			3.61041	-1.2911			3.61017	-2.26074			3.61042	-1.98669
2.06925	0.139444		2.06811	0.013679		2.068	-0.035329		3.6135	-1.2652			3.61341	-1.29039			3.61317	-2.26383			3.61342	-1.98666
2.07041	0.139228		2.06927	0.01485		2.06917	-0.034742		3.6145	-1.26529			3.61441	-1.29043			3.61417	-2.26486			3.61442	-1.98666
2.07158	0.138836		2.07043	0.015323		2.07034	-0.034227		3.6165	-1.26549			3.61641	-1.29055			3.61617	-2.26693			3.61642	-1.98664
2.07274	0.139339		2.0716	0.014379		2.0715	-0.034567		3.6185	-1.26567			3.61841	-1.29069			3.61817	-2.27047			3.61842	-1.98645
2.07391	0.137777		2.07276	0.01436		2.07266	-0.034829		3.6205	-1.26578			3.62041	-1.29081			3.62017	-2.27193			3.62042	-1.98641
2.07507	0.137295		2.07393	0.014019		2.07383	-0.034285		3.6235	-1.26594			3.62241	-1.28991			3.62217	-2.27501			3.62343	-1.98632
2.07624	0.13743		2.07509	0.01396		2.07499	-0.034161		3.6245	-1.26597			3.62442	-1.28942			3.62417	-2.27602			3.62443	-1.98629
2.0774	0.137083		2.07626	0.013766		2.07616	-0.034007		3.6265	-1.26599			3.62641	-1.28843			3.62617	-2.27779			3.62643	-1.98629
2.07857	0.135667		2.07742	0.013446		2.07732	-0.034093		3.6285	-1.26596			3.62841	-1.28784			3.62817	-2.27936			3.62843	-1.98634
2.07973	0.13621		2.07859	0.013054		2.07849	-0.034626		3.6305	-1.26581			3.63041	-1.28723			3.63017	-2.27983			3.63042	-1.98729
2.0809	0.136581		2.07975	0.012916		2.07965	-0.034206		3.6335	-1.2656			3.63241	-1.28693			3.63317	-2.28223			3.63342	-1.98738
2.08206	0.135934		2.08092	0.013035		2.08082	-0.034212		3.6345	-1.26555			3.63441	-1.28683			3.63417	-2.28319			3.63442	-1.98749
2.08323	0.135682		2.08208	0.011631		2.08198	-0.033749		3.6365	-1.26592			3.63641	-1.28662			3.63617	-2.2843			3.63642	-1.98756
2.08439	0.13465		2.08325	0.012342		2.08315	-0.034007		3.6385	-1.26673			3.63841	-1.28646			3.63817	-2.28682			3.63842	-1.98813
2.08555	0.133983		2.08441	0.012779		2.08431	-0.034351		3.6405	-1.2676			3.64041	-1.28642			3.64017	-2.28784			3.64042	-1.98917
2.08672	0.134066		2.08558	0.012758		2.08548	-0.034553		3.6425	-1.26851			3.64241	-1.28638			3.64217	-2.29101			3.64242	-1.98919
2.08788	0.134512		2.08674	0.012393		2.08664	-0.034032		3.6445	-1.26877			3.64441	-1.28642			3.64417	-2.29209			3.64442	-1.98919
2.08905	0.134222		2.08791	0.012029		2.08781	-0.033748		3.6465	-1.26877			3.64641	-1.28653			3.64617	-2.2943			3.64642	-1.98827
2.09021	0.133784		2.08907	0.011825		2.08897	-0.034437		3.6485	-1.26875			3.64841	-1.28661			3.64817	-2.29642			3.64842	-1.98742
2.09138	0.134432		2.09023	0.01191		2.09014	-0.035691		3.6505	-1.26871			3.65041	-1.28669			3.65017	-2.29854			3.65042	-1.98659
2.09254	0.134875		2.0914	0.011225		2.0913	-0.03548		3.6535	-1.26772			3.65241	-1.28771			3.65217	-2.30253			3.65242	-1.98563
2.09371	0.134934		2.09257	0.011568		2.09246	-0.035439		3.6545	-1.26724			3.65441	-1.2882			3.65417	-2.30359			3.65442	-1.98414
2.09487	0.135389		2.09373	0.011713		2.09363	-0.03596		3.6565	-1.26627			3.65641	-1.28917			3.65617	-2.3057			3.65642	-1.98216
2.09604	0.136376		2.09489	0.011244		2.09479	-0.035952		3.6585	-1.26531			3.65841	-1.29019			3.65817	-2.30867			3.65842	-1.98147
2.0972	0.136935		2.09606	0.011187		2.09596	-0.036263		3.6605	-1.26583			3.66041	-1.29114			3.66017	-2.30961			3.66042	-1.98102
2.09837	0.136575		2.09722	0.011594		2.09712	-0.036543		3.6635	-1.26715			3.66241	-1.29246			3.66217	-2.31348			3.66242	-1.98102
2.09953	0.137168		2.09839	0.012045		2.09829	-0.036675		3.6645	-1.26763			3.66441	-1.29287			3.66417	-2.31454			3.66442	-1.98232
2.1007	0.138009		2.09955	0.012257		2.09945	-0.036434		3.6665	-1.26856			3.66641	-1.29372			3.66617	-2.31656			3.66642	-1.98407
2.10186	0.138206		2.10072	0.01232		2.10062	-0.037153		3.6685	-1.2694			3.66841	-1.29414			3.66817	-2.31816			3.66842	-1.98586
2.10303	0.137755		2.10188	0.01279		2.10178	-0.037686		3.6705	-1.26944			3.67041	-1.29411			3.67017	-2.31923			3.67042	-1.98741
2.10419	0.137255		2.10305	0.012269		2.10295	-0.03794		3.6735	-1.26942			3.67241	-1.29407			3.67317	-2.32074			3.67242	-1.9884
2.10535	0.136596		2.10421	0.011935		2.10411	-0.038597		3.6745	-1.2694			3.67441	-1.29355			3.67417	-2.32125			3.67442	-1.98928
2.10652	0.13592		2.10538	0.011647		2.10528	-0.039108		3.6765	-1.26856			3.67641	-1.29252			3.67617	-2.32283			3.67642	-1.9897
2.10769	0.135499		2.10654	0.011479		2.10644	-0.039117		3.6785	-1.26762			3.67841	-1.29146			3.67817	-2.3234			3.67842	-1.9897
2.10885	0.13553		2.10771	0.011146		2.10761	-0.038934		3.6805	-1.26672			3.68041	-1.29055			3.68017	-2.32452			3.68042	-1.98926
2.11001	0.135913		2.10887	0.010915		2.10877	-0.039574		3.6825	-1.26582			3.68241	-1.28904			3.68317	-2.3268			3.68242	-1.98836
2.11118	0.136637		2.11004	0.009773		2.10994	-0.040703		3.6845	-1.26508			3.68441	-1.28856			3.68417	-2.32781			3.68442	-1.98758
2.11234	0.136617		2.1112	0.009426		2.1111	-0.040445		3.6865	-1.26519			3.68641	-1.2886			3.68617	-2.32983			3.68642	-1.98702
2.11351	0.136114		2.11237	0.009541		2.11226	-0.039874		3.68849	-1.26522			3.68841	-1.28864			3.68817	-2.33185			3.68842	-1.98704
2.11467	0.136792		2.11353	0.009305		2.11343	-0.041185		3.69049	-1.26528			3.69041	-1.28912			3.69017	-2.33341			3.69042	-1.9869
2.11584	0.137607		2.1147	0.009424		2.11459	-0.040554		3.69349	-1.26539			3.69241	-1.2901			3.69218	-2.33444			3.69242	-1.9874
2.117	0.13849		2.11586	0.009738		2.11576	-0.040404		3.69449	-1.26541			3.69441	-1.29067			3.69418	-2.33552			3.69442	-1.98833
2.11817	0.138628		2.11702	0.009051		2.11692	-0.040684		3.69649	-1.26542			3.69641	-1.29158			3.69618	-2.33694			3.69642	-1.98923
2.11933	0.139698		2.11819	0.00916		2.11809	-0.041262		3.69849	-1.26602			3.69841	-1.29215			3.69818	-2.3388			3.69842	-1.99012
2.1205	0.140241		2.11935	0.00951		2.11925	-0.040527		3.70049	-1.26661			3.70041	-1.29223			3.70018	-2.33993			3.70042	-1.99097
2.12166	0.140453		2.12052	0.010057		2.12042	-0.04052		3.70349	-1.2672			3.70241	-1.29176			3.70218	-2.34105			3.70242	-1.99187
2.12283	0.14029		2.12168	0.010372		2.12158	-0.041009		3.70449	-1.2675			3.70442	-1.29169			3.70418	-2.34218			3.70442	-1.99185
2.12399	0.139858		2.12285	0.010257		2.12275	-0.041167		3.7065	-1.26783			3.70642	-1.29161			3.70618	-2.3438			3.70642	-1.99225
2.12516	0.140028		2.12401	0.01003		2.12391	-0.040879		3.7085	-1.26781			3.70842	-1.29067			3.70818	-2.34542			3.70842	-1.99222
2.12632	0.140536		2.12518	0.010949		2.12508	-0.041037		3.7105	-1.26775			3.71042	-1.29018			3.71018	-2.34749			3.71042	-1.99177
2.12749	0.140832		2.12634	0.010881		2.12624	-0.041189		3.7135	-1.26734			3.71242	-1.28923			3.71318	-2.34864			3.71242	-1.99087
2.12865	0.140907		2.12751	0.009974		2.12741	-0.041877		3.7145	-1.26737			3.71442	-1.28866			3.71418	-2.34913			3.71442	-1.99044
2.12981	0.141071		2.12867	0.010318		2.12857	-0.042676		3.7165	-1.26675			3.71642	-1.28853			3.71618	-2.35014			3.71642	-1.98955
2.13098	0.141132		2.12984	0.010439		2.12974	-0.042645		3.7185	-1.26612			3.71842	-1.28796			3.71818	-2.35118			3.71842	-1.98865
2.13214	0.142634		2.131	0.01035		2.1309	-0.042525		3.7205	-1.26646			3.72042	-1.28703			3.72018	-2.35221			3.72042	-1.98865
2.13331	0.143769		2.13217	0.010633		2.13207	-0.042946		3.7225	-1.26647			3.72342	-1.2861			3.72318	-2.3541			3.72242	-1.9882
2.13447	0.1445		2.13333	0.01095		2.13323	-0.043373		3.7245	-1.2665			3.72442	-1.2861			3.72418	-2.35507			3.72442	-1.98773
2.13564	0.145406		2.13449	0.010685		2.1344	-0.043525		3.7265	-1.26697			3.72642	-1.2861			3.72618	-2.35752			3.72642	-1.98723
2.1368	0.146183		2.13566	0.011251		2.13556	-0.042802		3.7285	-1.26796			3.72842	-1.28614			3.72818	-2.36046			3.72842	-1.98727
2.13797	0.145735		2.13682	0.011425		2.13672	-0.041939		3.7305	-1.26846			3.73042	-1.28622			3.73018	-2.36253			3.73042	-1.9877
2.13913	0.145609		2.13799	0.011151		2.13789	-0.041942		3.7335	-1.26972			3.73242	-1.28674			3.73218	-2.36455			3.73343	-1.98905
2.1403	0.145938		2.13915	0.011189		2.13905	-0.040981		3.7345	-1.27012			3.73442	-1.28774			3.73418	-2.36663			3.73443	-1.9895
2.14146	0.146392		2.14032	0.011954		2.14022	-0.040607		3.7365	-1.26938			3.73642	-1.28873			3.73618	-2.36872			3.73643	-1.99039
2.14263	0.147192		2.14148	0.012158		2.14138	-0.040519		3.7385	-1.26894			3.73842	-1.28971			3.73818	-2.37162			3.73843	-1.99133
2.14379	0.148285		2.14265	0.011782		2.14255	-0.041119		3.7405	-1.26879			3.74042	-1.29072			3.74018	-2.37383			3.74043	-1.9923
2.14496	0.148028		2.14381	0.011721		2.14371	-0.041282		3.7425	-1.26821			3.74342	-1.2922			3.74318	-2.37597			3.74243	-1.99319
2.14612	0.147237		2.14498	0.011992		2.14488	-0.041578		3.7445	-1.26722			3.74442	-1.29269			3.74418	-2.37651			3.74443	-1.994
2.14729	0.147442		2.14614	0.012259		2.14604	-0.041917		3.7465	-1.26632			3.74642	-1.29368			3.74618	-2.37757			3.74643	-1.99395
2.14845	0.148116		2.14731	0.012393		2.14721	-0.041341		3.7485	-1.26541			3.74842	-1.29423			3.74818	-2.37863			3.74843	-1.9939
2.14961	0.148435		2.14847	0.012244		2.14837	-0.040733		3.7505	-1.26455			3.75042	-1.29431			3.75018	-2.37962			3.75043	-1.9939
2.15078	0.148363		2.14964	0.012319		2.14954	-0.041035		3.7535	-1.2651			3.75242	-1.29437			3.75218	-2.38061			3.75343	-1.99402
2.15194	0.148477		2.1508	0.012276		2.1507	-0.040774		3.7545	-1.26514			3.75442	-1.29439			3.75418	-2.38126			3.75443	-1.99404
2.15311	0.149248		2.15197	0.012539		2.15187	-0.040166		3.7565	-1.26571			3.75642	-1.29435			3.75618	-2.38178			3.75643	-1.99412
2.15427	0.150332		2.15313	0.013516		2.15303	-0.039592		3.7585	-1.26676			3.75842	-1.29431			3.75818	-2.38276			3.75843	-1.99428
2.15544	0.150966		2.1543	0.013779		2.1542	-0.039028		3.7605	-1.26731			3.76042	-1.29427			3.76018	-2.3838			3.76043	-1.99475
2.1566	0.151612		2.15546	0.013546		2.15536	-0.038901		3.7625	-1.26781			3.76242	-1.29422			3.76318	-2.38538			3.76243	-1.99551
2.15777	0.151304		2.15663	0.01307		2.15652	-0.039332		3.7645	-1.26784			3.76442	-1.29418			3.76418	-2.38589			3.76443	-1.99641
2.15893	0.151195		2.15779	0.013158		2.15769	-0.039369		3.7665	-1.26918			3.76642	-1.29412			3.76618	-2.38693			3.76643	-1.99739
2.1601	0.151246		2.15896	0.013098		2.15885	-0.038304		3.7685	-1.26876			3.76842	-1.29404			3.76818	-2.38839			3.76843	-1.99788
2.16126	0.151657		2.16012	0.012251		2.16002	-0.037898		3.7705	-1.2688			3.77042	-1.29398			3.77018	-2.38936			3.77043	-1.99795
2.16243	0.151893		2.16128	0.011664		2.16118	-0.037701		3.7735	-1.26831			3.77242	-1.29394			3.77218	-2.39079			3.77343	-1.99793
2.16359	0.152359		2.16245	0.011386		2.16235	-0.03674		3.7745	-1.26729			3.77442	-1.2939			3.77418	-2.3919			3.77443	-1.99793
2.16476	0.153149		2.16361	0.011614		2.16351	-0.035965		3.7765	-1.26682			3.77642	-1.29386			3.77618	-2.39298			3.77643	-1.99788
2.16592	0.153345		2.16478	0.012123		2.16468	-0.035884		3.7785	-1.26621			3.77842	-1.29388			3.77817	-2.39406			3.77843	-1.99688
2.16709	0.153232		2.16594	0.012602		2.16584	-0.036381		3.7805	-1.26564			3.78042	-1.29447			3.78017	-2.39536			3.78043	-1.99654
2.16825	0.152581		2.16711	0.013313		2.16701	-0.036544		3.7825	-1.26468			3.78242	-1.29542			3.78217	-2.39701			3.78243	-1.99516
2.16942	0.152102		2.16827	0.014399		2.16817	-0.035713		3.7845	-1.26459			3.78441	-1.29641			3.78417	-2.39858			3.78443	-1.99469
2.17058	0.15295		2.16944	0.015524		2.16934	-0.035343		3.7865	-1.2644			3.78641	-1.29744			3.78617	-2.40015			3.78643	-1.99455
2.17175	0.153601		2.1706	0.015437		2.1705	-0.035065		3.7885	-1.26421			3.78841	-1.29846			3.78817	-2.4013			3.78843	-1.99443
2.17291	0.153784		2.17177	0.016154		2.17167	-0.034547		3.7905	-1.26469			3.79041	-1.29949			3.79017	-2.40236			3.79043	-1.9944
2.17408	0.154083		2.17293	0.016815		2.17283	-0.034959		3.7935	-1.26559			3.79341	-1.301			3.79317	-2.40485			3.79243	-1.9932
2.17524	0.154171		2.1741	0.016541		2.174	-0.035536		3.7945	-1.26559			3.79441	-1.30145			3.79417	-2.40587			3.79443	-1.99273
2.1764	0.153962		2.17526	0.017332		2.17516	-0.035725		3.7965	-1.2666			3.79641	-1.3017			3.79617	-2.40767			3.79643	-1.99225
2.17757	0.15356		2.17643	0.018022		2.17632	-0.035463		3.7985	-1.26801			3.79841	-1.30077			3.79817	-2.40914			3.79843	-1.99105
2.17873	0.153256		2.17759	0.01839		2.17749	-0.035518		3.8005	-1.26853			3.80041	-1.29978			3.80017	-2.41027			3.80043	-1.99058
2.1799	0.153135		2.17876	0.018203		2.17866	-0.036025		3.8035	-1.27013			3.80241	-1.29866			3.80218	-2.41234			3.80243	-1.99198
2.18106	0.153645		2.17992	0.017548		2.17982	-0.03587		3.8045	-1.27066			3.80441	-1.29753			3.80418	-2.41437			3.80443	-1.99239
2.18223	0.154493		2.18108	0.017371		2.18098	-0.035706		3.8065	-1.27166			3.80641	-1.2964			3.80618	-2.41639			3.80642	-1.9932
2.18339	0.15473		2.18225	0.017521		2.18215	-0.035991		3.8085	-1.27221			3.80841	-1.29531			3.80818	-2.41846			3.80842	-1.99565
2.18456	0.154891		2.18341	0.017423		2.18331	-0.03564		3.8105	-1.27224			3.81041	-1.29434			3.81018	-2.42047			3.81042	-1.99612
2.18572	0.155233		2.18458	0.017772		2.18448	-0.035683		3.8135	-1.27107			3.81341	-1.29356			3.81218	-2.42155			3.81242	-1.99684
2.18689	0.15514		2.18574	0.018505		2.18564	-0.035949		3.8145	-1.27061			3.81441	-1.29358			3.81418	-2.42256			3.81442	-1.99731
2.18805	0.155765		2.18691	0.018147		2.18681	-0.035635		3.8165	-1.26973			3.81641	-1.29373			3.81618	-2.42409			3.81642	-1.99824
2.18922	0.156126		2.18807	0.01853		2.18797	-0.035616		3.81851	-1.26857			3.81841	-1.29393			3.81818	-2.42475			3.81842	-1.99734
2.19038	0.155997		2.18924	0.018869		2.18914	-0.035265		3.82051	-1.26822			3.82041	-1.29408			3.82018	-2.42501			3.82042	-1.99644
2.19155	0.155849		2.1904	0.019171		2.1903	-0.03467		3.82351	-1.26679			3.82342	-1.29426			3.82218	-2.42596			3.82242	-1.9952
2.19271	0.155983		2.19157	0.019375		2.19147	-0.034222		3.82451	-1.26633			3.82442	-1.2943			3.82418	-2.42641			3.82442	-1.9948
2.19388	0.155827		2.19273	0.019919		2.19263	-0.034352		3.82651	-1.26537			3.82642	-1.29426			3.82618	-2.42647			3.82642	-1.9944
2.19504	0.155479		2.1939	0.020553		2.1938	-0.034467		3.82851	-1.2651			3.82842	-1.29418			3.82818	-2.42748			3.82842	-1.9944
2.1962	0.155426		2.19506	0.021119		2.19496	-0.034171		3.83051	-1.26506			3.83042	-1.29411			3.83018	-2.42856			3.83042	-1.9944
2.19737	0.155354		2.19623	0.021335		2.19613	-0.034083		3.83351	-1.26496			3.83342	-1.29389			3.83218	-2.42957			3.83242	-1.99436
2.19853	0.155119		2.19739	0.021249		2.19729	-0.034631		3.83451	-1.2648			3.83442	-1.29385			3.83418	-2.431			3.83442	-1.99434
2.1997	0.155297		2.19856	0.021546		2.19846	-0.034748		3.83651	-1.26451			3.83642	-1.29379			3.83618	-2.43286			3.83642	-1.99427
2.20086	0.155196		2.19972	0.022119		2.19962	-0.034955		3.83851	-1.26533			3.83842	-1.29368			3.83818	-2.43402			3.83842	-1.99408
2.20203	0.155007		2.20088	0.022621		2.20078	-0.034943		3.84051	-1.2661			3.84042	-1.29366			3.84018	-2.43521			3.84043	-1.99396
2.20319	0.155264		2.20205	0.023133		2.20195	-0.034724		3.84251	-1.2665			3.84242	-1.29362			3.84218	-2.43636			3.84243	-1.99372
2.20436	0.155733		2.20322	0.023456		2.20311	-0.034504		3.84451	-1.2669			3.84442	-1.29362			3.84418	-2.4376			3.84443	-1.99368
2.20552	0.155561		2.20438	0.023567		2.20428	-0.033835		3.84651	-1.26775			3.84642	-1.29364			3.84618	-2.4395			3.84643	-1.99364
2.20669	0.155082		2.20554	0.023293		2.20544	-0.03379		3.84851	-1.26789			3.84842	-1.29368			3.84818	-2.44103			3.84843	-1.99375
2.20785	0.154899		2.20671	0.023633		2.20661	-0.033629		3.85051	-1.26791			3.85042	-1.29372			3.85018	-2.44209			3.85043	-1.99382
2.20902	0.155054		2.20787	0.024066		2.20777	-0.032611		3.85351	-1.2676			3.85242	-1.29377			3.85218	-2.44317			3.85243	-1.99403
2.21018	0.155348		2.20904	0.023807		2.20894	-0.032661		3.85451	-1.26718			3.85442	-1.29381			3.85418	-2.44493			3.85443	-1.99405
2.21135	0.155931		2.2102	0.023524		2.2101	-0.033796		3.85651	-1.26636			3.85642	-1.29383			3.85618	-2.44664			3.85643	-1.99421
2.21251	0.155602		2.21137	0.023079		2.21127	-0.034066		3.85851	-1.26592			3.85842	-1.29382			3.85818	-2.44844			3.85843	-1.9943
2.21368	0.154732		2.21253	0.023645		2.21243	-0.033909		3.86051	-1.26459			3.86042	-1.29337			3.86018	-2.45011			3.86043	-1.9943
2.21484	0.154914		2.2137	0.024406		2.2136	-0.033873		3.86251	-1.26335			3.86242	-1.29199			3.86318	-2.45162			3.86243	-1.99371
2.21601	0.155451		2.21486	0.024986		2.21476	-0.033223		3.8645	-1.26228			3.86442	-1.29152			3.86418	-2.45162			3.86443	-1.99362
2.21717	0.155044		2.21603	0.025378		2.21593	-0.032782		3.8665	-1.26171			3.86642	-1.29066			3.86618	-2.4531			3.86643	-1.99261
2.21834	0.15475		2.21719	0.026068		2.21709	-0.033003		3.8685	-1.26158			3.86842	-1.29054			3.86818	-2.45407			3.86843	-1.99197
2.2195	0.155299		2.21836	0.027025		2.21826	-0.033715		3.8705	-1.262			3.87042	-1.2905			3.87018	-2.45423			3.87043	-1.99197
2.22066	0.155943		2.21952	0.027738		2.21942	-0.033795		3.8725	-1.26338			3.87242	-1.2905			3.87218	-2.45509			3.87243	-1.99249
2.22183	0.15616		2.22069	0.028255		2.22058	-0.034108		3.8745	-1.26385			3.87442	-1.2905			3.87418	-2.45565			3.87443	-1.99294
2.22299	0.156217		2.22185	0.028745		2.22175	-0.034799		3.8765	-1.26573			3.87642	-1.29099			3.87618	-2.45737			3.87643	-1.99384
2.22416	0.156611		2.22302	0.02824		2.22291	-0.035494		3.8785	-1.26717			3.87842	-1.2919			3.87818	-2.4585			3.87843	-1.99485
2.22532	0.156633		2.22418	0.028247		2.22408	-0.03481		3.8805	-1.26996			3.88042	-1.29277			3.88018	-2.45904			3.88043	-1.99546
2.22649	0.157341		2.22534	0.028752		2.22524	-0.033602		3.8835	-1.2721			3.88242	-1.29362			3.88318	-2.46115			3.88243	-1.99659
2.22765	0.158253		2.22651	0.028994		2.22641	-0.03334		3.8845	-1.27258			3.88442	-1.29364			3.88418	-2.46216			3.88443	-1.99706
2.22882	0.157531		2.22767	0.028651		2.22757	-0.033287		3.8865	-1.27309			3.88642	-1.29368			3.88618	-2.46318			3.88643	-1.99704
2.22998	0.157175		2.22884	0.028892		2.22874	-0.033209		3.8885	-1.27311			3.88842	-1.29371			3.88818	-2.46574			3.88843	-1.99692
2.23115	0.156913		2.23	0.028917		2.2299	-0.033051		3.8905	-1.2721			3.89042	-1.29371			3.89018	-2.4665			3.89043	-1.99607
2.23231	0.15727		2.23117	0.028272		2.23107	-0.032378		3.8925	-1.27053			3.89242	-1.29371			3.89218	-2.4694			3.89243	-1.99523
2.23348	0.158344		2.23233	0.028536		2.23223	-0.03144		3.8945	-1.27			3.89442	-1.29371			3.89418	-2.47035			3.89443	-1.99471
2.23464	0.159258		2.2335	0.02787		2.2334	-0.030725		3.8965	-1.26805			3.89642	-1.29375			3.89618	-2.47223			3.89643	-1.99415
2.23581	0.159814		2.23466	0.026841		2.23456	-0.030533		3.8985	-1.267			3.89842	-1.29379			3.89818	-2.47473			3.89843	-1.99398
2.23697	0.160127		2.23583	0.026518		2.23573	-0.030384		3.9005	-1.26597			3.90042	-1.29382			3.90018	-2.4757			3.90043	-1.99405
2.23814	0.16024		2.23699	0.026276		2.23689	-0.030271		3.9025	-1.26498			3.90342	-1.2938			3.90218	-2.4759			3.90243	-1.99408
2.2393	0.159888		2.23816	0.026374		2.23806	-0.030139		3.9045	-1.264			3.90442	-1.29382			3.90418	-2.47638			3.90443	-1.99405
2.24046	0.159241		2.23932	0.026222		2.23922	-0.030287		3.9065	-1.26407			3.90642	-1.29407			3.90618	-2.47674			3.90643	-1.99448
2.24163	0.158904		2.24049	0.0259		2.24038	-0.030048		3.9085	-1.26413			3.90842	-1.29446			3.90819	-2.47683			3.90843	-1.995
2.2428	0.158828		2.24165	0.025943		2.24155	-0.029954		3.9105	-1.26417			3.91042	-1.29486			3.91019	-2.47697			3.91043	-1.995
2.24396	0.159015		2.24282	0.025586		2.24272	-0.030089		3.9135	-1.26422			3.91242	-1.29559			3.91219	-2.47713			3.91243	-1.99509
2.24512	0.159243		2.24398	0.025375		2.24388	-0.030167		3.9145	-1.26422			3.91442	-1.29563			3.91419	-2.47715			3.91443	-1.99516
2.24629	0.158413		2.24514	0.025575		2.24504	-0.030338		3.9165	-1.26422			3.91642	-1.29563			3.91619	-2.47765			3.91643	-1.99604
2.24745	0.157057		2.24631	0.025382		2.24621	-0.030017		3.9185	-1.26411			3.91842	-1.29563			3.91819	-2.47859			3.91843	-1.99613
2.24862	0.156326		2.24748	0.024975		2.24737	-0.030002		3.9205	-1.26407			3.92042	-1.29559			3.92019	-2.47906			3.92043	-1.99624
2.24978	0.156607		2.24864	0.024513		2.24854	-0.030442		3.9225	-1.26407			3.92242	-1.29499			3.92319	-2.48047			3.92343	-1.99548
2.25095	0.156613		2.2498	0.023835		2.2497	-0.030394		3.9245	-1.26409			3.92442	-1.29495			3.92419	-2.48097			3.92443	-1.99546
2.25211	0.156754		2.25097	0.023568		2.25087	-0.029701		3.9265	-1.26458			3.92642	-1.29456			3.92619	-2.48202			3.92643	-1.99541
2.25328	0.157033		2.25213	0.022863		2.25203	-0.029073		3.9285	-1.26539			3.92842	-1.29383			3.92819	-2.48312			3.92843	-1.99527
2.25444	0.156981		2.2533	0.022368		2.2532	-0.028817		3.93051	-1.26631			3.93042	-1.29375			3.93019	-2.48427			3.93043	-1.99512
2.25561	0.157315		2.25446	0.022635		2.25436	-0.028405		3.93351	-1.2677			3.93243	-1.29375			3.93319	-2.48594			3.93243	-1.99423
2.25677	0.157968		2.25563	0.022913		2.25553	-0.028025		3.93451	-1.26818			3.93443	-1.29381			3.93419	-2.4865			3.93443	-1.99469
2.25794	0.158532		2.25679	0.022893		2.25669	-0.028027		3.93651	-1.26864			3.93643	-1.29436			3.93619	-2.48761			3.93643	-1.99556
2.2591	0.15889		2.25796	0.022297		2.25786	-0.028059		3.93851	-1.26904			3.93843	-1.29488			3.93819	-2.48815			3.93843	-1.99643
2.26027	0.159257		2.25912	0.021736		2.25902	-0.027318		3.94051	-1.26939			3.94043	-1.29582			3.94019	-2.48831			3.94043	-1.99737
2.26143	0.159589		2.26029	0.021038		2.26018	-0.027116		3.94251	-1.2697			3.94243	-1.2963			3.94319	-2.48847			3.94243	-1.99835
2.2626	0.159857		2.26145	0.020202		2.26135	-0.027544		3.94451	-1.26966			3.94443	-1.29722			3.94419	-2.4889			3.94443	-1.99927
2.26376	0.160581		2.26262	0.019676		2.26252	-0.028147		3.94651	-1.26913			3.94643	-1.2977			3.94619	-2.48885			3.94643	-1.99927
2.26492	0.160754		2.26378	0.019931		2.26368	-0.028582		3.94851	-1.26821			3.94843	-1.29774			3.94819	-2.48969			3.94843	-1.99918
2.26609	0.160443		2.26495	0.020217		2.26484	-0.028459		3.95051	-1.26733			3.95043	-1.29764			3.95019	-2.49057			3.95043	-1.99893
2.26725	0.160372		2.26611	0.020109		2.26601	-0.028145		3.95351	-1.26711			3.95243	-1.29709			3.95318	-2.49196			3.95244	-1.99841
2.26842	0.160381		2.26728	0.020035		2.26717	-0.027644		3.95451	-1.26709			3.95443	-1.29657			3.95418	-2.4929			3.95444	-1.9975
2.26958	0.159714		2.26844	0.019977		2.26834	-0.026568		3.95651	-1.26751			3.95643	-1.29562			3.95618	-2.49485			3.95644	-1.99659
2.27075	0.15915		2.2696	0.019633		2.2695	-0.025925		3.95851	-1.26753			3.95842	-1.29515			3.95818	-2.49681			3.95844	-1.9956
2.27191	0.158899		2.27077	0.018229		2.27067	-0.025811		3.96051	-1.2676			3.96042	-1.29424			3.96018	-2.49826			3.96044	-1.99468
2.27308	0.158417		2.27193	0.016983		2.27183	-0.025665		3.96251	-1.26808			3.96242	-1.29379			3.96218	-2.50176			3.96244	-1.99468
2.27424	0.158091		2.2731	0.01639		2.273	-0.026147		3.96451	-1.26898			3.96442	-1.29375			3.96418	-2.50279			3.96444	-1.99468
2.27541	0.158212		2.27426	0.01622		2.27416	-0.026726		3.96651	-1.2699			3.96642	-1.2938			3.96618	-2.50484			3.96644	-1.99433
2.27657	0.158445		2.27543	0.016099		2.27533	-0.027081		3.96851	-1.27086			3.96842	-1.2938			3.96818	-2.50688			3.96844	-1.99385
2.27774	0.158024		2.27659	0.015854		2.27649	-0.026976		3.97051	-1.27119			3.97042	-1.2938			3.97018	-2.50843			3.97044	-1.99374
2.2789	0.157771		2.27776	0.015418		2.27766	-0.026469		3.97351	-1.27147			3.97242	-1.2937			3.97318	-2.50996			3.97244	-1.99362
2.28007	0.158256		2.27892	0.015711		2.27882	-0.025981		3.97451	-1.27155			3.97442	-1.29365			3.97418	-2.5105			3.97444	-1.99362
2.28123	0.158652		2.28009	0.016139		2.27999	-0.025755		3.97651	-1.2717			3.97642	-1.29356			3.97618	-2.51111			3.97644	-1.99358
2.2824	0.158179		2.28125	0.017151		2.28115	-0.025309		3.97851	-1.27179			3.97842	-1.29351			3.97818	-2.51087			3.97844	-1.99354
2.28356	0.157849		2.28242	0.017797		2.28232	-0.024699		3.98051	-1.27188			3.98042	-1.29345			3.98018	-2.51092			3.98043	-1.99403
2.28472	0.157791		2.28358	0.017417		2.28348	-0.025203		3.98251	-1.27194			3.98242	-1.29335			3.98218	-2.51094			3.98243	-1.99499
2.28589	0.157255		2.28475	0.017263		2.28464	-0.025586		3.98451	-1.27194			3.98442	-1.29331			3.98418	-2.51056			3.98443	-1.99593
2.28706	0.156693		2.28591	0.017016		2.28581	-0.026362		3.98651	-1.27194			3.98642	-1.29323			3.98618	-2.5106			3.98643	-1.99674
2.28822	0.156166		2.28708	0.016322		2.28697	-0.027117		3.98851	-1.27194			3.98842	-1.29322			3.98818	-2.51072			3.98843	-1.99772
2.28938	0.15636		2.28824	0.016025		2.28814	-0.027276		3.99051	-1.27191			3.99042	-1.29316			3.99018	-2.51085			3.99043	-1.99871
2.29055	0.155856		2.2894	0.015962		2.2893	-0.02738		3.99351	-1.27176			3.99342	-1.2931			3.99218	-2.51132			3.99243	-1.99976
2.29171	0.154653		2.29057	0.015507		2.29047	-0.02812		3.99451	-1.27172			3.99442	-1.29308			3.99418	-2.51217			3.99443	-2.00084
[truncated: 25,043 more rows]
